# Supplementary material for: Genetic identification of tissues and cell types underlying attention-deficit/hyperactivity disorder
Source: Front Psychiatry. 2022 Aug 26;13:999007. doi: 10.3389/fpsyt.2022.999007 (PMC9458853; doi:10.3389/fpsyt.2022.999007)
Supplement: Supplementary file 1 [file Data_Sheet_1.xlsx]

## Sheet: TableS1
Table S1. Results of SMR integrates BrainMeta v2 eQTL data with ADHD GWAS data
Gene	Gene Position	topSNP1	topSNP Position2	p_GWAS3	p_eQTL4	p_SMR5	p_HEIDI6
CAMK1D	10:12634546	rs10752262	10:12395100	0.004139	4.04471e-09	0.00991454	0.168627
PIP4K2A	10:22913645	rs4748810	10:22828363	0.0008951	7.56782e-69	0.00104875	0.977429
ARHGAP21	10:24942677	rs1537900	10:25078878	0.00346	5.50852e-27	0.00471938	0.803755
GDF10	10:48432475	rs72792041	10:48404243	0.002441	4.35458e-08	0.0080334	0.440642
WASHC2A	10:51860458	rs2574938	10:52022691	0.0002919	1.14e-58	0.000416919	0.181233
ARID5B	10:63759073	rs7902719	10:63808666	0.0001435	1.50353e-27	0.000330623	0.103258
KCNMA1	10:79013743	rs1877993	10:79373447	0.0005831	8.02887e-19	0.00138177	0.0375008
MARCHF5	10:94082322	rs950732	10:94114633	0.0009951	2.40051e-18	0.0021522	0.813271
TM9SF3	10:98312538	rs1051450	10:98353804	0.004924	1.03577e-10	0.00990075	0.0107823
BLOC1S2	10:102039737	rs7897454	10:102011702	0.001706	8.94513e-12	0.00435725	0.140179
SEC23IP	10:121678206	rs7915430	10:121660465	0.001239	6.39594e-38	0.00177928	0.812478
WDR11	10:122639926	rs768798	10:122616358	0.0002068	9.42801e-123	0.0002349	0.0110117
GATD1	11:772354	rs7952095	11:774982	0.0001412	1.29122e-55	0.000217708	0.0211102
PIDD1	11:804466	rs28710291	11:805302	9.36e-06	6.28258e-61	1.83116e-05	0.0399654
PNPLA2	11:822244	rs7925131	11:820268	0.0002406	2.34854e-187	0.00027666	0.0221064
CD151	11:836359	rs7925131	11:820268	0.0002406	5.24142e-32	0.000466638	0.0145934
DCHS1	11:6659800	rs12294943	11:6679132	0.006672	6.23001e-117	0.00704643	0.959135
ATG13	11:46667722	rs756343	11:46550276	0.0003882	1.94275e-14	0.00126288	0.904252
ZDHHC5	11:57451936	rs3781885	11:57570680	0.00219	3.01199e-11	0.00532752	0.0401693
MED19	11:57475490	rs3781885	11:57570680	0.00219	2.3348e-17	0.00390234	0.0933781
MRPL21	11:68665024	rs583182	11:68678634	0.00346	0	0.0034348	0.0387323
IGHMBP2	11:68689700	rs636049	11:68667198	0.003532	1.2446e-118	0.00371616	0.0546961
EMSY	11:76210018	rs56159348	11:76267331	0.001221	8.6966e-12	0.00346526	0.905465
CEP164	11:117234628	rs516712	11:117192376	0.004327	2.04114e-97	0.00483552	0.673578
TP53AIP1	11:128808960	rs12277797	11:129134546	0.004067	8.48893e-20	0.00617109	0.971804
RAD52	12:1060060	rs10849594	12:1043834	0.003938	2.95329e-122	0.00424377	0.408292
RHEBL1	12:49461134	rs10875917	12:49467330	0.00152	2.53663e-34	0.00206171	0.854698
SPATS2	12:49840788	rs74089525	12:49884269	0.001421	1.07343e-10	0.00420897	0.736916
MCRS1	12:49956128	rs75222486	12:50009762	0.0004936	2.5402e-08	0.00313976	0.70881
TMBIM6	12:50130112	rs58278271	12:50017975	0.000678	1.30833e-08	0.00352764	0.610339
COQ10A	12:56662712	rs145286577	12:56715584	0.0008882	2.3992e-12	0.00267387	0.941417
CNPY2	12:56706764	rs57367440	12:56745788	0.005916	1.68049e-31	0.00739225	0.593272
PAN2	12:56718922	rs145286577	12:56715584	0.0008882	8.19998e-25	0.00156464	0.828594
IL23A	12:56731076	rs77120931	12:56646213	0.0008542	4.35804e-09	0.0037671	0.522219
B3GNT4	12:122690864	rs12815053	12:122759093	0.00486	4.19752e-14	0.00833457	0.484461
HIP1R	12:123333254	rs12820345	12:123320579	0.004198	1.47664e-30	0.00538914	0.120428
LINC02347	12:126940360	rs17577161	12:126842742	0.006802	8.62122e-173	0.00718846	0.222606
LINC00463	13:25750592	rs57253357	13:25752503	0.003832	1.75936e-40	0.00474532	0.521509
SLC25A15	13:41375072	rs2017696	13:41387065	0.0004236	3.63993e-25	0.000843984	0.764618
LINC01080	13:80593815	rs2329151	13:80600339	0.003626	5.89891e-111	0.0039843	0.266631
ARHGEF7	13:111862495	rs9560033	13:111959706	0.003352	3.386e-48	0.00401225	0.298589
G2E3	14:31058817	rs229243	14:31083748	0.0007937	9.88095e-41	0.00114147	0.22146
SCFD1	14:31149198	rs229243	14:31083748	0.0007937	2.79367e-94	0.000931567	0.757774
HHIPL1	14:100129186	rs11844169	14:100133398	0.00847	1.28422e-77	0.00924756	0.0789287
RAD51-AS1	15:40982843	rs11631563	15:41038439	0.005184	2.322e-11	0.00981463	0.715233
TCF12	15:57401150	rs2593235	15:57541201	0.003621	1.82034e-12	0.00709844	0.864162
MEGF11	15:66366751	rs11630800	15:66535743	0.002449	4.44991e-12	0.00559092	0.359246
INSYN1-AS1	15:74053806	rs72743320	15:74030313	0.0003787	1.32814e-22	0.000850106	0.242089
COMMD4	15:75631963	rs9673084	15:75622943	0.004113	1.65006e-13	0.00760001	0.0424491
SNUPN	15:75904617	rs77237991	15:75912934	0.004356	6.08853e-78	0.00483188	0.0287285
PEAK1	15:77552742	rs7119	15:77777632	0.0004179	1.38487e-119	0.000476723	0.259328
LINGO1-AS1	15:77939370	rs7119	15:77777632	0.0004179	2.88374e-11	0.00180431	0.891147
ABHD17C	15:81009994	rs57550986	15:81043099	0.002749	8.03273e-21	0.00428187	0.2526
PDE8A	15:85603024	rs289419	15:85558465	0.004747	2.35084e-33	0.00590057	0.168756
FURIN	15:91419306	rs2071382	15:91428197	0.003223	1.00867e-36	0.00415409	0.0768282
FES	15:91432966	rs2071382	15:91428197	0.003223	1.12652e-23	0.00474829	0.259005
WFIKKN1	16:681678	rs35915772	16:679274	0.004967	1.09182e-266	0.0052012	0.15455
WDR90	16:708572	rs34409359	16:688557	0.004279	4.51048e-11	0.00869844	0.988668
METRN	16:767386	rs2269556	16:675215	0.003891	2.1623e-10	0.00853303	0.543455
CCDC78	16:774768	rs11643113	16:694174	0.002685	1.5019e-09	0.00702913	0.839726
LMF1-AS1	16:977764	rs2382944	16:993497	0.00493	1.89072e-26	0.00639826	0.70659
BMERB1	16:15623608	rs12933773	16:15623182	0.0001714	1.85201e-08	0.00173942	0.0513537
RBL2	16:53496724	rs17800577	16:53476804	0.007298	1.38407e-164	0.00756611	0.585703
AKTIP	16:53531638	rs17800577	16:53476804	0.007298	1.2853e-89	0.00781386	0.0305565
CDH8	16:61876042	rs74710412	16:62086038	0.0001561	2.61772e-13	0.00077496	0.684228
HP	16:72091722	rs12933886	16:72074340	0.001319	3.74221e-76	0.0015237	0.0419125
HPR	16:72104096	rs12708921	16:71999589	0.00237	3.48347e-112	0.00260261	0.110517
CPNE7	16:89652910	rs464972	16:89638178	0.005904	2.51706e-17	0.00884649	0.531196
MNT	17:2295882	rs2447091	17:2296014	0.0002981	4.7918e-36	0.000498238	0.808251
MYH13	17:10240314	rs9902422	17:10242255	0.002623	2.33209e-21	0.00417087	0.984281
FAM222B	17:27132623	rs12325788	17:27080049	0.005578	1.08638e-12	0.00979939	0.0497283
RN7SL739P	17:43603966	rs2696610	17:44291820	0.005609	1.94533e-30	0.00710802	0.0380302
LRRC37A4P	17:43606505	rs17577975	17:44210442	0.008041	5.42802e-240	0.00822984	NA
LINC02210	17:43715108	rs17660337	17:44169605	0.007211	1.66701e-141	0.00742408	NA
CRHR1	17:43887420	rs62073157	17:44334052	0.006909	5.00609e-40	0.00792393	0.144296
LRRC37A2	17:44610946	rs62055692	17:43754909	0.007867	1.15767e-69	0.00860482	0.101447
ARL17A	17:44625562	rs62055937	17:43848968	0.007457	3.43456e-38	0.00881388	NA
MILR1	17:62463164	rs57910820	17:62467162	0.0005204	9.46698e-15	0.00155621	0.317175
CBX3P2	18:2653782	rs9950227	18:2648949	0.003126	9.18217e-12	0.00663962	0.0576908
LINC01915	18:22201510	rs62090037	18:22110014	0.005812	3.16239e-39	0.00703135	0.411472
RIT2	18:40509424	rs11877822	18:40223771	0.0004275	1.82109e-22	0.000894344	0.45489
SLC25A6P4	18:77835885	rs1134231	18:77730807	0.003419	3.32632e-11	0.00725235	0.162346
CSNK1G2	19:1961254	rs7258750	19:1971811	0.0005322	6.27486e-11	0.00223104	0.301137
ZNF433-AS1	19:12127761	rs73510924	19:12090150	0.007378	1.78248e-28	0.00915794	0.585067
ZNF564	19:12649272	rs61566316	19:12701033	0.001392	1.51894e-11	0.00377479	0.791987
PGK1P2	19:12671152	rs2059850	19:12664147	0.007372	2.55142e-53	0.00840086	0.30794
MAN2B1	19:12767440	rs61566316	19:12701033	0.001392	3.88595e-20	0.00246187	0.380533
C19orf53	19:13887428	rs58793168	19:13892035	0.006722	5.33776e-99	0.0071534	0.0530508
MRPL34	19:17410535	rs6903	19:17417565	0.006521	1.61068e-192	0.00662153	0.742517
UNC13A	19:17755656	rs34543612	19:17773556	0.001079	8.55512e-10	0.00390469	NA
BORCS8	19:19295556	rs759999	19:19281207	0.006349	1.8618e-37	0.00747171	0.0223345
MAU2	19:19450600	rs62135552	19:19436854	0.002863	2.57272e-36	0.00359311	0.75133
CEBPA-DT	19:33794862	rs149769955	19:33785755	6.777e-05	5.80711e-30	0.000171588	0.401758
ALDH16A1	19:49965394	rs7252519	19:49958411	0.003147	1.16173e-278	0.00335503	0.458851
VN2R19P	19:58530626	rs4801547	19:58526742	0.0009594	4.19761e-12	0.00294771	0.125447
CENPBD1P1	19:59100730	rs880162	19:59013134	0.006688	1.23015e-135	0.00708503	0.508167
SPSB1	1:9391272	rs9661151	1:9343799	0.002553	7.43777e-11	0.00624831	0.694945
ESPNP	1:17030243	rs9435658	1:17311901	0.005763	3.7139e-18	0.00857681	0.67922
CROCC	1:17183114	rs56265117	1:17306923	0.004825	2.88096e-28	0.00642234	0.0546047
ATP13A2	1:17325438	rs4920605	1:17315425	0.004436	4.5306e-37	0.00537556	0.131896
EIF4G3	1:21318083	rs12125335	1:21385436	0.003585	1.6206e-21	0.00530365	0.0729527
TMEM50A	1:25676830	rs9689	1:25688276	0.003837	1.60879e-155	0.0040712	0.984645
RHCE	1:25722712	rs9689	1:25688276	0.003837	1.86051e-208	0.00401592	0.994495
MACO1	1:25792024	rs2904813	1:25746563	0.005063	9.72614e-14	0.00846138	0.361085
FAM110D	1:26488012	rs3806383	1:26484721	0.0009924	9.46716e-72	0.00124473	0.583904
CEP85	1:26582995	rs7540082	1:26544642	0.006402	1.32343e-25	0.00832389	0.149058
UBXN11	1:26626336	rs11583258	1:26624270	0.002313	1.52651e-16	0.00416436	0.142429
SNHG12	1:28907347	rs142591994	1:29091807	0.001936	8.22241e-09	0.00638133	0.484032
EBNA1BP2	1:43683226	rs12074551	1:43618596	0.007398	9.59455e-46	0.00851209	0.623849
TMEM125	1:43737664	rs7549876	1:43760236	4.225e-07	3.03136e-23	6.35807e-06	0.158881
TIE1	1:43777716	rs3120124	1:43764165	1.527e-07	1.44645e-58	6.49898e-07	0.0203973
ELOVL1	1:43831407	rs866332	1:43788858	1.245e-07	9.51529e-11	4.35562e-05	0.143287
MED8	1:43852534	rs11172	1:43850473	7.923e-08	1.4039e-37	7.93109e-07	0.0542846
ZSWIM5	1:45626976	rs111813895	1:45739452	0.004542	5.21495e-24	0.00632903	0.176898
PRDX1	1:45992495	rs4660310	1:46006472	0.0008232	1.78042e-11	0.00271682	0.186673
GNG12	1:68233154	rs72641150	1:68262843	0.004248	2.99212e-18	0.0066796	0.517047
DIRAS3	1:68514442	rs11209162	1:68291883	0.0028	6.75082e-11	0.00650952	0.206052
ADORA3	1:112044153	rs6660209	1:112037860	0.002613	3.44561e-23	0.00396999	0.569673
AP4B1	1:114442320	rs2296176	1:114424077	0.001985	3.73484e-33	0.00277941	0.156739
WARS2	1:119628558	rs2645303	1:119555146	0.002445	1.53058e-98	0.00264794	0.547048
RPS3AP12	1:119669538	rs145966892	1:119569131	0.0006459	3.30368e-09	0.00317178	0.409102
ANKRD35	1:145558868	rs1471628	1:145707057	0.001184	1.39313e-11	0.00344586	0.040149
NUDT17	1:145587776	rs2004659	1:145588184	0.0002247	6.07587e-31	0.000452326	0.446946
POLR3C	1:145600846	rs2018027	1:145595820	9.42e-05	1.78484e-17	0.000384477	0.885403
ECM1	1:150483402	rs12023378	1:150467063	0.00574	2.79218e-26	0.00758458	0.747042
POGZ	1:151403585	rs6587572	1:151386465	0.005408	2.50644e-27	0.00700796	0.80489
UBAP2L	1:154218320	rs1760801	1:154259650	0.001861	5.36413e-15	0.00386732	0.259051
HAX1	1:154246708	rs1760801	1:154259650	0.001861	5.51286e-32	0.00264942	0.437513
CHRNB2	1:154546372	rs12117101	1:154578391	0.001745	1.8469e-62	0.00210608	0.185463
ADAR	1:154577330	rs36121466	1:154589648	0.001587	1.50989e-56	0.00201367	0.232383
PYGO2	1:154932916	rs78605519	1:154930303	0.0009341	4.78431e-14	0.00243486	0.385662
TMEM81	1:205052922	rs12117194	1:205040943	0.007536	4.91755e-46	0.00889002	0.858269
RBBP5	1:205073206	rs12117194	1:205040943	0.007536	3.24584e-53	0.00873032	0.722162
LINC02767	1:208137656	rs7522233	1:208131044	0.0006384	1.55268e-14	0.00186786	0.385232
KIZ	20:21166942	rs1007226	20:21103987	0.0004943	1.30171e-15	0.00141131	0.482026
FAM182A	20:26016700	rs845780	20:26177235	0.007811	4.2142e-160	0.00808004	0.707342
MROH8	20:35768810	rs6017596	20:35868219	0.002894	1.05218e-56	0.00334552	0.0391512
SLC12A5	20:44669559	rs2425752	20:44702120	0.0008904	1.02733e-61	0.0011067	0.182414
CD40	20:44752710	rs4239702	20:44749251	0.0004811	5.16877e-32	0.000793849	0.11023
PTPN1	20:49164318	rs6067472	20:49132516	0.002133	8.7852e-18	0.00389596	0.258439
BCAS4	20:49455322	rs6702	20:49493609	0.009149	2.87712e-127	0.00945325	0.668093
IL17RA	22:17581214	rs2845391	22:17526688	0.008916	1.51375e-119	0.00923573	0.537424
PEX26	22:18574426	rs361742	22:18563571	0.002211	6.5242e-18	0.00397831	0.670101
FBLN1	22:45947566	rs2238810	22:45912376	0.005215	1.55849e-41	0.00632643	0.823943
LINC01310	22:49278390	rs73179544	22:49234689	0.00164	2.56207e-35	0.00232779	0.286709
SBF1	22:50898446	rs738683	22:50910875	0.002469	1.5777e-11	0.0058648	0.85026
MAPRE3	2:27221796	rs4665366	2:27212596	0.004388	1.51807e-15	0.0073158	0.0255458
TGFA	2:70727870	rs2902345	2:70716599	0.007251	1.28723e-71	0.00789147	0.620538
GGCX	2:85780256	rs6547624	2:85802134	0.00644	2.55946e-94	0.00699907	0.778697
CHST10	2:101021226	rs2099611	2:101021090	0.005784	1.05276e-28	0.00733838	0.165671
NCKAP5	2:133877698	rs1901436	2:134432705	0.003883	6.20009e-24	0.00565324	0.828769
CCDC148	2:159170425	rs3771595	2:159393449	0.004578	1.45711e-34	0.00562558	0.259704
INPP1	2:191222344	rs2919675	2:191143118	0.007897	4.32095e-39	0.00913964	0.388125
NAB1	2:191534482	rs11684257	2:191523743	0.002285	7.64629e-15	0.00445127	0.792488
ICA1L	2:203687181	rs72932772	2:203682304	0.0007959	5.25738e-60	0.00101612	0.368147
KRT8P15	2:203705779	rs150622102	2:203716804	0.0008591	6.48935e-14	0.00235966	0.279201
CARF	2:203814962	rs143805266	2:203693914	0.0008326	9.68256e-27	0.00145325	0.501257
NBEAL1	2:203985352	rs72932588	2:203883193	0.0008976	4.68683e-24	0.00162198	0.396651
GIGYF2	2:233643662	rs1446311	2:233705071	0.0001766	2.02477e-32	0.000355946	0.152778
SNORC	2:233732699	rs812383	2:233737132	0.0008835	0	0.000953696	0.217513
ANKRD28	3:15805010	rs2255248	3:15754849	0.005424	6.97873e-18	0.00810212	0.547465
IMPDH1P8	3:15920316	rs2089054	3:15690171	0.002151	4.49181e-08	0.00730874	0.339866
KAT2B	3:20138917	rs4858757	3:20117039	8.57e-05	4.82038e-56	0.000131595	0.35854
CTNNB1	3:41268910	rs62258388	3:41286419	0.0002341	1.16359e-59	0.000315523	0.247841
ANO10	3:43564718	rs11715896	3:43433362	0.0006795	4.42629e-22	0.00132889	0.0572433
ZNF445	3:44496180	rs11707572	3:44620941	0.006492	3.35086e-24	0.00865291	0.391142
ZNF197	3:44658172	rs13099659	3:44588906	0.007766	5.342e-25	0.00995447	0.306258
CSPG5	3:47613005	rs2280567	3:47614413	0.003339	1.35563e-11	0.00705124	0.236014
DHX30	3:47868042	rs12635438	3:47734700	0.002179	3.49532e-12	0.00497953	0.761622
GMPPB	3:49757842	rs62262722	3:49769419	1.77e-05	2.91204e-117	2.38621e-05	0.493242
SLC38A3	3:50250798	rs35137368	3:50243948	0.0005235	1.77906e-18	0.00125788	0.147123
HYAL3	3:50333549	rs2236947	3:50371432	0.0001352	3.05508e-272	0.000145727	0.129533
NAA80	3:50335340	rs2236947	3:50371432	0.0001352	2.06346e-55	0.000205718	0.316673
LINC00488	3:108916401	rs9841027	3:108894905	0.006984	2.73861e-40	0.00829567	0.645327
INHCAP	3:133427131	rs79175874	3:133381801	0.001043	1.24612e-32	0.00156943	0.94792
NCK1	3:136625749	rs9845460	3:136587117	0.005614	8.94316e-16	0.00879386	0.736223
ESYT3	3:138176978	rs1109088	3:138154795	0.00233	4.95182e-39	0.00291238	0.062547
IQCJ	3:158832406	rs12630670	3:158869711	0.001784	2.54149e-17	0.00341815	0.0118412
IFT80	3:160046221	rs55731730	3:160072378	0.00139	9.02723e-34	0.00206612	0.48793
KPNA4	3:160248077	rs10936204	3:160306461	0.001046	1.77393e-23	0.00187682	0.131057
KRT8P12	3:160285136	rs62272792	3:160241674	0.001251	7.59506e-09	0.00481926	0.484088
OSTN	3:190950217	rs6766436	3:190888021	0.003897	2.68738e-12	0.00772475	0.389428
LSG1	3:194377356	rs3821402	3:194369579	3.016e-05	1.97083e-265	3.4525e-05	0.579225
NOP14-AS1	4:2950037	rs1263412	4:2858005	0.006613	5.35531e-28	0.00847942	0.208537
GRK4	4:3003892	rs7696434	4:3001668	0.003406	7.9399e-61	0.00400907	0.218573
FAM13A	4:89839828	rs62308723	4:89637176	0.002718	1.28314e-10	0.00663873	0.34079
LRRC37A15P	4:103650154	rs223492	4:103675108	6.222e-05	1.90112e-09	0.000871197	0.655295
KRT8P46	4:103650616	rs227373	4:103613266	7.867e-08	5.75794e-36	7.70419e-07	0.289334
UBE2D3	4:103752796	rs223373	4:103759002	0.002342	4.63894e-10	0.00625863	0.225687
SLC9B1	4:103873540	rs223456	4:103710105	0.0001199	3.93707e-48	0.000212266	0.0155775
KIAA1109	4:123178700	rs56313700	4:123287573	0.008677	4.85265e-64	0.00962553	0.251783
LINC02432	4:142251157	rs28560179	4:142243168	0.002844	6.86495e-28	0.00389382	0.362402
LSM6	4:147109004	rs11721367	4:147098833	0.0001068	1.26125e-74	0.000146386	0.975753
REELD1	4:147143848	rs1079476	4:147126604	0.001436	9.68433e-49	0.00181801	0.493215
GATB	4:152636908	rs10013612	4:152693622	0.001041	4.13198e-50	0.00138246	0.623792
NPY1R	4:164255549	rs1382663	4:164001945	0.002053	5.13568e-09	0.00652146	0.993275
MTRR	5:7878718	rs327575	5:7923683	0.001958	2.64645e-59	0.00239279	0.99496
TARS1	5:33454499	rs11952399	5:33457143	0.005477	2.83478e-26	0.00723559	0.483751
ZNF131	5:43128700	rs499436	5:43134166	0.003369	3.06282e-25	0.00491494	0.0526703
MOCS2	5:52398701	rs3846488	5:52404287	0.006013	3.24636e-20	0.00860037	0.372694
HOMER1	5:78739208	rs6865469	5:78849505	0.001389	2.20539e-18	0.00270333	0.600195
RASA1	5:86625724	rs13164866	5:86940282	0.0039	2.119e-20	0.00585197	0.0993212
KCTD16	5:143707843	rs11749671	5:143866249	0.005229	1.22644e-11	0.00988251	0.252629
ACOT13	6:24686278	rs17243136	6:24668532	0.003577	1.05337e-18	0.00568121	0.132
COL11A2	6:33145367	rs17847933	6:33165780	0.004281	1.98651e-27	0.00570081	0.355815
LEMD2	6:33747943	rs55775340	6:33751784	0.0002892	7.8452e-81	0.000355181	0.0187983
TCP11	6:35101118	rs2762338	6:35047579	0.002807	1.09258e-11	0.00627947	0.0825778
COL19A1	6:70749310	rs2093375	6:70841894	4.551e-06	7.16754e-15	7.895e-05	0.65374
KHDC3L	6:74073138	rs2254630	6:73985641	0.00529	1.20585e-29	0.00677451	0.990378
MEI4	6:78498368	rs12662855	6:78356011	0.001906	2.76417e-25	0.0029612	0.777487
GABRR2	6:89994600	rs12195066	6:90033611	0.005662	2.31823e-38	0.00683646	0.479575
UFL1	6:96986312	rs12190508	6:96898269	0.003765	1.20086e-31	0.00493216	0.221142
AFG1L	6:108732097	rs150870206	6:108836092	0.0004252	2.9723e-19	0.00102588	0.152764
RWDD1	6:116905705	rs147899431	6:116892681	0.005326	3.54806e-32	0.00664994	0.502148
PPIL4	6:149846405	rs9322217	6:150066058	0.0004087	2.21144e-14	0.00135942	0.233253
RPS18P9	6:149918418	rs9322217	6:150066058	0.0004087	5.76136e-12	0.00168875	0.768798
LATS1	6:150009265	rs9322217	6:150066058	0.0004087	1.11568e-45	0.000616842	0.779828
NUP43	6:150058126	rs9322217	6:150066058	0.0004087	3.18523e-09	0.00243628	0.43525
BTBD10P2	6:150116390	rs9322217	6:150066058	0.0004087	8.6546e-15	0.00131902	0.762146
MTHFD1L	6:151304919	rs35186234	6:151208008	0.007259	1.51083e-24	0.00926529	0.636041
ZDHHC14	6:157950677	rs9347277	6:157876915	0.0006141	2.33819e-27	0.00109176	0.284903
MAD1L1	7:2064154	rs62442470	7:2222575	0.006759	1.54693e-19	0.00935587	0.0477431
UMAD1	7:7843996	rs67462815	7:7914297	0.004388	1.1978e-16	0.00718472	0.0155072
MYL7	7:44179697	rs76323047	7:44185955	0.005103	6.96174e-32	0.00654676	0.914566
CALN1	7:71578306	rs2214663	7:71592894	0.0002872	6.77267e-22	0.000677953	0.852369
FZD9	7:72849279	rs1178952	7:72782499	0.004701	1.76049e-18	0.0072687	0.467688
PMS2P3	7:75147274	rs62477737	7:75162278	0.001471	2.65249e-12	0.00375134	0.343195
PCLO	7:82587787	rs4332075	7:82957478	0.003244	9.53171e-09	0.0087081	0.623591
CAPZA2	7:116506614	rs12673979	7:116557429	0.001737	5.34745e-18	0.00316017	0.0838156
LSM8	7:117834144	rs9656260	7:117839201	0.006227	1.56942e-27	0.00812363	0.403822
EPHA1	7:143096666	rs4726618	7:143101984	0.00318	8.46211e-11	0.00728169	0.702158
DUSP26	8:33453194	rs6997069	8:33431154	0.005973	3.69513e-15	0.00930813	0.679786
TRHR	8:110116304	rs4291240	8:110214517	0.007859	7.49443e-36	0.00935412	0.419148
NUDCD1	8:110299749	rs10955509	8:110173232	0.001804	7.4606e-09	0.00585608	0.713904
AGO2	8:141587994	rs28670103	8:141605673	0.005424	9.58823e-34	0.00688673	0.623213
NAPRT	8:144658887	rs1809148	8:144663075	0.001311	6.11398e-224	0.00140957	0.273862
PYCR3	8:144688662	rs1809148	8:144663075	0.001311	3.70006e-33	0.00193662	0.159129
CYHR1	8:145683008	rs2721150	8:145724973	0.001225	5.10994e-14	0.00294842	0.597784
KIFC2	8:145695506	rs2721150	8:145724973	0.001225	1.98784e-35	0.00173899	0.306148
LRRC14	8:145746966	rs873883	8:145756436	0.002048	1.69425e-10	0.00548483	0.538597
ZNF251	8:145964047	rs2953854	8:145990480	0.001056	1.20883e-29	0.00162761	0.597714
ZNF34	8:146005170	rs11784860	8:146013799	0.0002506	7.91322e-116	0.000313337	0.365387
RPL8	8:146016561	rs2954658	8:146017782	0.0009717	6.65997e-70	0.00121028	0.731977
ZNF517	8:146030408	rs2955229	8:146024446	0.006781	2.24959e-31	0.00812258	0.255875
IDNK	9:86248504	rs10481737	9:86293655	9.676e-05	2.67685e-22	0.000295356	0.0636658
RMI1	9:86607351	rs7039458	9:86639999	5.89e-05	2.12419e-20	0.000231414	0.0395534
NAMA	9:102128570	rs36095630	9:102219721	0.001138	1.05245e-09	0.00412775	0.188538
topSNP1: instrumental variant with most significant p-value of p_eQTL to gene in the first column
topSNP Position2: topSNP location in hg19 genome
p_GWAS3: GWAS p-value of topSNP
p_eQTL4: eQTL p-value of topSNP
p_SMR5: SMR p-value of gene in the first column
p_HEIDI6: p-value of HEIDI, p_HEIDI < 0.01 means there is heterogeneity

## Sheet: TableS2
Table S2. Results of SMR integrates GTEx brain eQTL data with ADHD GWAS data
Gene	Gene Position	topSNP	topSNP Position	p_GWAS	p_eQTL	p_SMR	p_HEIDI	GTEx eQTL Tissues1
AC011330.5	15:43966194	rs2447215	15:43941722	0.006462	3.17402e-22	0.00893403	0.579292	Cerebellar_Hemisphere
AC016629.3	19:59107223	rs3794966	19:59068996	0.003239	2.31401e-09	0.00810708	0.998069	Cerebellar_Hemisphere
ADAM1A	12:112338554	rs111897587	12:112739062	0.000266	1.83022e-08	0.00220986	0.611854	Hypothalamus
ADAM1A	12:112338554	rs28780737	12:112258854	6.063e-05	1.31173e-10	0.000672029	0.724431	Caudate_basal_ganglia
ADAMTS17	15:100697002	rs4633693	15:100593589	0.0001185	2.23028e-09	0.00118283	0.567434	Hippocampus
AHSA2	2:61411445	rs2167565	2:61476458	0.00688	1.80511e-17	0.00997977	0.531818	Spinal_cord_cervical_c-1
AHSA2	2:61411445	rs2167565	2:61476458	0.00688	2.98703e-24	0.00898464	0.742094	Cerebellar_Hemisphere
ALDH16A1	19:49965365	rs10406480	19:49966081	0.00518	1.67919e-13	0.00899478	0.0937079	Cerebellar_Hemisphere
ALDH16A1	19:49965365	rs11083974	19:49946493	0.001785	8.34136e-11	0.00484554	0.168345	Spinal_cord_cervical_c-1
ALDH16A1	19:49965365	rs2335183	19:49957010	0.002863	8.09399e-11	0.00663986	0.0289508	Hypothalamus
ALDH16A1	19:49965365	rs2914668	19:49969310	0.003552	1.50284e-23	0.00525601	0.137531	Cerebellum
ALDH16A1	19:49965365	rs3760671	19:49957500	0.003011	6.35554e-10	0.00735096	0.941731	Hippocampus
ALDH16A1	19:49965365	rs7252656	19:49958546	0.003231	2.64369e-11	0.00709508	0.144252	Caudate_basal_ganglia
ALDH16A1	19:49965365	rs7258719	19:49946871	0.001898	1.06871e-09	0.00562174	0.0742901	Nucleus_accumbens_basal_ganglia
ALDH16A1	19:49965365	rs7259076	19:49956274	0.002458	1.40637e-13	0.00494622	0.157608	Frontal_Cortex_BA9
ALDH16A1	19:49965365	rs7259076	19:49956274	0.002458	3.36409e-20	0.00390931	0.361933	Cortex
AMT	3:49457198	rs4955421	3:49218888	0.004986	6.31783e-20	0.00719997	0.0320456	Cerebellar_Hemisphere
AMT	3:49457198	rs4955440	3:49388633	0.001384	2.16278e-18	0.00260374	0.0238373	Caudate_basal_ganglia
AMT	3:49457198	rs6775069	3:49412496	0.001152	1.59619e-29	0.00177227	0.0611573	Cerebellum
AMT	3:49457198	rs72934271	3:49517668	0.0008114	6.41954e-10	0.0031588	0.058797	Putamen_basal_ganglia
AMT	3:49457198	rs7644148	3:49545241	0.0008969	1.74548e-09	0.00359319	0.094467	Spinal_cord_cervical_c-1
AMT	3:49457198	rs7644148	3:49545241	0.0008969	2.49673e-09	0.00367057	0.287008	Hippocampus
AMT	3:49457198	rs7644148	3:49545241	0.0008969	8.31493e-12	0.00277875	0.0303156	Cortex
AMT	3:49457198	rs9757181	3:49441847	0.001159	4.82913e-12	0.00324582	0.0616664	Frontal_Cortex_BA9
AP006621.1	11:780436	rs4963153	11:791462	7.867e-06	1.70219e-21	5.122e-05	0.552907	Amygdala
AP006621.1	11:780436	rs4963156	11:780827	4.046e-05	1.09842e-28	0.000115182	0.0511813	Putamen_basal_ganglia
AP006621.1	11:780436	rs4963156	11:780827	4.046e-05	1.30438e-15	0.000255783	0.202747	Substantia_nigra
AP006621.1	11:780436	rs4963156	11:780827	4.046e-05	1.57285e-31	0.000105116	0.0742714	Hippocampus
AP006621.1	11:780436	rs4963156	11:780827	4.046e-05	1.68211e-31	0.000105207	0.101419	Cerebellar_Hemisphere
AP006621.1	11:780436	rs4963156	11:780827	4.046e-05	2.2663e-33	9.98522e-05	0.111147	Anterior_cingulate_cortex_BA24
AP006621.1	11:780436	rs4963156	11:780827	4.046e-05	2.49455e-28	0.00011665	0.095623	Hypothalamus
AP006621.1	11:780436	rs4963156	11:780827	4.046e-05	3.40615e-42	8.28393e-05	0.285242	Cortex
AP006621.1	11:780436	rs4963156	11:780827	4.046e-05	3.68255e-27	0.000121863	0.0595987	Frontal_Cortex_BA9
AP006621.1	11:780436	rs4963156	11:780827	4.046e-05	6.40857e-36	9.37667e-05	0.080297	Caudate_basal_ganglia
AP006621.1	11:780436	rs4963156	11:780827	4.046e-05	6.90965e-19	0.000190831	0.228674	Spinal_cord_cervical_c-1
AP006621.1	11:780436	rs4963156	11:780827	4.046e-05	6.9803e-41	8.47584e-05	0.0965435	Cerebellum
AP006621.1	11:780436	rs4963156	11:780827	4.046e-05	8.12244e-33	0.000101351	0.0668842	Nucleus_accumbens_basal_ganglia
AP006621.5	11:780937	rs11246314	11:805589	1.833e-06	5.15939e-17	3.18338e-05	0.906105	Caudate_basal_ganglia
AP006621.5	11:780937	rs12224894	11:772490	1.329e-05	2.38224e-13	0.000176534	0.164978	Hippocampus
AP006621.5	11:780937	rs4963153	11:791462	7.867e-06	2.42258e-15	9.7888e-05	0.327996	Putamen_basal_ganglia
AP006621.5	11:780937	rs4963153	11:791462	7.867e-06	5.05232e-23	4.57442e-05	0.685983	Cortex
AP006621.5	11:780937	rs4963153	11:791462	7.867e-06	8.64326e-12	0.00018207	0.249479	Hypothalamus
AP006621.5	11:780937	rs4963156	11:780827	4.046e-05	1.49532e-08	0.000877858	0.29488	Spinal_cord_cervical_c-1
AP006621.5	11:780937	rs4963156	11:780827	4.046e-05	3.52926e-19	0.000186728	0.264257	Cerebellar_Hemisphere
AP006621.5	11:780937	rs4963156	11:780827	4.046e-05	4.10425e-26	0.00012712	0.227281	Cerebellum
AP006621.5	11:780937	rs4963156	11:780827	4.046e-05	8.51964e-19	0.000192153	0.34743	Nucleus_accumbens_basal_ganglia
AP006621.5	11:780937	rs4963163	11:762441	1.678e-05	6.53025e-11	0.000321909	0.209248	Frontal_Cortex_BA9
AP006621.5	11:780937	rs7122416	11:807149	1.321e-06	1.04597e-09	0.000150745	0.551433	Anterior_cingulate_cortex_BA24
AP006621.5	11:780937	rs7942159	11:822622	0.0001095	1.09961e-10	0.00088748	0.486449	Amygdala
AP006621.6	11:781875	rs11246314	11:805589	1.833e-06	4.1345e-16	3.6509e-05	0.61393	Cerebellum
AP006621.6	11:781875	rs12224894	11:772490	1.329e-05	6.10153e-10	0.000360532	0.719769	Cortex
AP006621.6	11:781875	rs7484123	11:805234	1.16e-06	3.31428e-08	0.00025905	0.900886	Anterior_cingulate_cortex_BA24
AP006621.6	11:781875	rs7936322	11:745884	4.629e-05	3.51536e-10	0.000648932	0.584873	Caudate_basal_ganglia
AP006621.6	11:781875	rs7942564	11:775275	1.736e-05	3.64366e-12	0.000257884	0.722222	Cerebellar_Hemisphere
AP006621.6	11:781875	rs7951926	11:774568	1.743e-05	1.28956e-10	0.000354632	0.363075	Nucleus_accumbens_basal_ganglia
ARHGEF7	13:111862675	rs2296353	13:111933098	0.0003646	2.29792e-12	0.00148372	0.934762	Cerebellar_Hemisphere
ARHGEF7	13:111862675	rs2296353	13:111933098	0.0003646	9.44705e-21	0.000867296	0.531079	Cerebellum
ARHGEF7	13:111862675	rs3825461	13:111925387	0.002381	1.56359e-09	0.00669778	0.81228	Cortex
ARL17A	17:44625578	rs1635285	17:43684209	0.005512	6.83402e-13	0.00977309	0.501331	Anterior_cingulate_cortex_BA24
ARL17A	17:44625578	rs58879558	17:44095467	0.004441	1.83405e-23	0.00631539	0.58546	Cortex
ARMC1	8:66530568	rs116925070	8:66575078	0.002774	8.01158e-10	0.00711869	0.980221	Cerebellar_Hemisphere
BLOC1S2	10:102040091	rs12761143	10:102044798	0.001917	7.9445e-22	0.00314616	0.902716	Caudate_basal_ganglia
BLOC1S2	10:102040091	rs1318711	10:101995895	0.002118	2.00073e-15	0.00417911	0.54947	Cerebellar_Hemisphere
BLOC1S2	10:102040091	rs1318711	10:101995895	0.002118	7.3726e-15	0.00428422	0.826993	Frontal_Cortex_BA9
BLOC1S2	10:102040091	rs1318711	10:101995895	0.002118	8.95928e-13	0.00478008	0.896077	Nucleus_accumbens_basal_ganglia
BLOC1S2	10:102040091	rs1318711	10:101995895	0.002118	9.12454e-13	0.00478239	0.678809	Hypothalamus
BLOC1S2	10:102040091	rs144534303	10:102011330	0.001982	1.38725e-17	0.00367999	0.434867	Cerebellum
BLOC1S2	10:102040091	rs17878999	10:101954347	0.002146	2.04179e-11	0.00523906	0.302048	Anterior_cingulate_cortex_BA24
BLOC1S2	10:102040091	rs35662118	10:102052884	0.0001854	3.92661e-25	0.00043979	0.737414	Cortex
BLOC1S2	10:102040091	rs6584357	10:102050344	0.0002413	1.22165e-15	0.00085784	0.555458	Hippocampus
BLOC1S2	10:102040091	rs6584357	10:102050344	0.0002413	1.32287e-18	0.000712158	0.340067	Spinal_cord_cervical_c-1
BLOC1S2	10:102040091	rs6584357	10:102050344	0.0002413	1.38459e-14	0.000931844	0.736576	Substantia_nigra
BLOC1S2	10:102040091	rs6584357	10:102050344	0.0002413	4.01101e-11	0.00134742	0.83921	Amygdala
BLOC1S2	10:102040091	rs7902522	10:102020429	0.00199	1.4572e-17	0.00368263	0.537304	Putamen_basal_ganglia
C19orf53	19:13887186	rs10104	19:13885484	0.005372	3.19973e-14	0.00900114	0.530641	Nucleus_accumbens_basal_ganglia
C2orf72	2:231908317	rs62193694	2:231907054	2.416e-05	1.72307e-08	0.000728137	0.488691	Cerebellum
C2orf82	2:233738559	rs114722246	2:233751334	0.001074	5.24194e-13	0.00289398	0.0521345	Cerebellum
C2orf82	2:233738559	rs114722246	2:233751334	0.001074	9.22191e-26	0.00179576	0.216653	Caudate_basal_ganglia
C2orf82	2:233738559	rs2250665	2:233752639	0.0009452	1.35612e-11	0.00297405	0.29582	Anterior_cingulate_cortex_BA24
C2orf82	2:233738559	rs2250665	2:233752639	0.0009452	4.60734e-21	0.00180996	0.277978	Putamen_basal_ganglia
C2orf82	2:233738559	rs2305141	2:233684402	0.0008455	2.74038e-08	0.00413731	0.233871	Cerebellar_Hemisphere
C2orf82	2:233738559	rs2675957	2:233754364	0.0008804	1.91519e-08	0.00418321	0.431167	Hypothalamus
C2orf82	2:233738559	rs2675957	2:233754364	0.0008804	6.5183e-11	0.00301901	0.434563	Hippocampus
C2orf82	2:233738559	rs809639	2:233731244	0.0008491	1.72561e-18	0.0018563	0.378404	Frontal_Cortex_BA9
C2orf82	2:233738559	rs809639	2:233731244	0.0008491	2.86151e-10	0.00324199	0.305455	Amygdala
C2orf82	2:233738559	rs812383	2:233737132	0.0008835	1.43872e-16	0.00210249	0.516256	Cortex
C2orf82	2:233738559	rs812383	2:233737132	0.0008835	7.23602e-15	0.00229954	0.311845	Nucleus_accumbens_basal_ganglia
CCDC171	9:15807278	rs10733305	9:15866759	0.005459	4.64374e-19	0.00797118	0.247137	Cerebellum
CCDC171	9:15807278	rs11562188	9:15857072	0.006501	4.37982e-17	0.00965054	0.898919	Cerebellar_Hemisphere
CCDC171	9:15807278	rs9298739	9:15833655	0.001468	6.18614e-13	0.00350515	0.44422	Putamen_basal_ganglia
CCDC71	3:49201861	rs11717524	3:49261594	5.202e-05	5.02544e-13	0.00040315	0.181111	Cerebellum
CCDC71	3:49201861	rs4955418	3:49200627	3.592e-05	8.26136e-17	0.000206607	0.133205	Cerebellar_Hemisphere
CCDC71	3:49201861	rs6790914	3:49206318	0.0001031	7.1973e-09	0.00128873	0.481069	Frontal_Cortex_BA9
CEP164	11:117234628	rs516712	11:117192376	0.004327	7.37408e-22	0.00639658	0.609203	Cerebellum
CKAP2	13:53040163	rs9526927	13:53051627	0.006782	1.18451e-26	0.00858961	0.13723	Cerebellum
CKAP2	13:53040163	rs9526927	13:53051627	0.006782	3.43001e-21	0.00915871	0.0112693	Cerebellar_Hemisphere
COLEC11	2:3667237	rs11123637	2:3654190	0.001369	1.09495e-12	0.003427	0.834678	Anterior_cingulate_cortex_BA24
COLEC11	2:3667237	rs13004733	2:3664469	0.001296	1.87446e-10	0.00407437	0.303758	Substantia_nigra
COLEC11	2:3667237	rs4850068	2:3655743	0.0005324	1.76964e-16	0.00139807	0.869225	Caudate_basal_ganglia
COLEC11	2:3667237	rs4850068	2:3655743	0.0005324	9.12513e-11	0.00223803	0.543311	Hippocampus
CPSF1	8:145626605	rs13258200	8:145631197	0.00861	3.21732e-40	0.00991024	0.511706	Cerebellar_Hemisphere
CPSF1	8:145626605	rs2977834	8:145623098	0.008781	8.32322e-48	0.00992763	0.336754	Cerebellum
CROCC	1:17183121	rs6691985	1:17289911	0.0008965	2.16321e-15	0.00213361	0.473236	Cerebellum
CROCC	1:17183121	rs6691985	1:17289911	0.0008965	2.95379e-13	0.00244559	0.84317	Cerebellar_Hemisphere
CTC-498M16.4	5:87762111	rs12653396	5:87847273	1.126e-07	7.43303e-09	9.5192e-05	0.0707367	Hippocampus
CTC-498M16.4	5:87762111	rs4571506	5:87756918	2.269e-06	5.43772e-10	0.000164894	0.0593606	Amygdala
CTD-2006C1.2	19:12127761	rs113033627	19:12166369	0.004162	2.18914e-09	0.00971571	0.96825	Cerebellum
CTD-3076O17.1	15:100510490	rs2727189	15:100500445	0.003582	1.02614e-08	0.00950393	0.630279	Caudate_basal_ganglia
CTD-3076O17.1	15:100510490	rs2727189	15:100500445	0.003582	8.7157e-09	0.0094336	0.404212	Frontal_Cortex_BA9
DCHS1	11:6659820	rs12288043	11:6676285	0.001404	2.00448e-08	0.00556879	0.391548	Anterior_cingulate_cortex_BA24
DFNA5	7:24773608	rs2023793	7:24759063	0.001128	2.00571e-17	0.00241656	0.0835645	Putamen_basal_ganglia
DFNA5	7:24773608	rs2023793	7:24759063	0.001128	4.40089e-21	0.00213671	0.0661234	Caudate_basal_ganglia
DFNA5	7:24773608	rs2023793	7:24759063	0.001128	5.98826e-12	0.00331392	0.0176152	Amygdala
DFNA5	7:24773608	rs2721811	7:24749429	0.001212	1.45658e-08	0.00488779	0.0551749	Anterior_cingulate_cortex_BA24
DFNA5	7:24773608	rs2721811	7:24749429	0.001212	4.08961e-17	0.00248265	0.0556218	Cortex
DFNA5	7:24773608	rs2721811	7:24749429	0.001212	5.87953e-12	0.00335396	0.0990215	Hippocampus
DFNA5	7:24773608	rs2721811	7:24749429	0.001212	9.60173e-12	0.00341389	0.0765413	Frontal_Cortex_BA9
FAM160A1	4:152457576	rs28622593	4:152374080	0.00454	4.39512e-23	0.00649599	0.320547	Cerebellar_Hemisphere
FAM160A1	4:152457576	rs4696092	4:152412603	0.00485	1.19097e-28	0.00646664	0.43545	Cerebellum
FAM21A	10:51860458	rs2574942	10:52024256	0.000296	3.77865e-10	0.00176016	0.13015	Caudate_basal_ganglia
FAM21A	10:51860458	rs2574942	10:52024256	0.000296	3.85656e-08	0.00254582	0.0106927	Cerebellum
FAM21A	10:51860458	rs2574942	10:52024256	0.000296	4.43074e-09	0.0021053	0.759454	Frontal_Cortex_BA9
FAM21A	10:51860458	rs2574942	10:52024256	0.000296	5.69473e-10	0.00180928	0.72892	Nucleus_accumbens_basal_ganglia
FAM21A	10:51860458	rs2574942	10:52024256	0.000296	7.3407e-10	0.00184116	0.428009	Hypothalamus
FAM86JP	3:125642165	rs12495005	3:125636177	0.0001504	8.155e-30	0.000327022	0.0317712	Caudate_basal_ganglia
FAM86JP	3:125642165	rs13080699	3:125645528	9.837e-05	5.3953e-17	0.000406471	0.0150853	Hypothalamus
FAM86JP	3:125642165	rs13325495	3:125637416	0.0001612	9.2735e-33	0.00033058	0.0162807	Cortex
FAM86JP	3:125642165	rs7630077	3:125649676	6.877e-05	2.95612e-15	0.00037997	0.0435804	Hippocampus
FAM86JP	3:125642165	rs9840769	3:125635323	0.0001565	1.16702e-13	0.000760179	0.0313741	Amygdala
FUT2	19:49204217	rs601338	19:49206674	0.002517	1.72942e-09	0.00692134	0.896104	Caudate_basal_ganglia
GINM1	6:149900157	rs9689694	6:150091773	0.0007161	1.5916e-08	0.00373244	0.202882	Nucleus_accumbens_basal_ganglia
GPR83	11:94122531	rs1857682	11:93931787	0.007033	6.66257e-19	0.00983925	0.467095	Cerebellum
GPR83	11:94122531	rs4753130	11:93930940	0.00593	7.56149e-15	0.00942119	0.35627	Cerebellar_Hemisphere
GPX1	3:49395321	rs6784203	3:49381678	0.001415	1.44964e-09	0.00467141	0.108196	Nucleus_accumbens_basal_ganglia
GPX1	3:49395321	rs7631586	3:49220137	0.003924	1.09034e-09	0.00908458	0.0653564	Caudate_basal_ganglia
GPX1	3:49395321	rs9811047	3:49328833	0.001502	3.06726e-08	0.00581896	0.147754	Cortex
GPX1	3:49395321	rs9811047	3:49328833	0.001502	3.7892e-11	0.00415714	0.0791135	Cerebellum
GRK4	4:3003904	rs28666534	4:2971064	0.003705	3.10625e-16	0.00604086	0.21876	Cerebellar_Hemisphere
GRK4	4:3003904	rs3021142	4:2977016	0.003381	1.00433e-25	0.00460331	0.209062	Cerebellum
HPR	16:72104134	rs2000999	16:72108093	0.00211	1.59486e-21	0.00345662	0.0124155	Caudate_basal_ganglia
HPR	16:72104134	rs2000999	16:72108093	0.00211	2.65823e-19	0.00365144	0.0254809	Putamen_basal_ganglia
HPR	16:72104134	rs2000999	16:72108093	0.00211	3.42749e-24	0.00327882	0.0236976	Cortex
HPR	16:72104134	rs2000999	16:72108093	0.00211	6.89642e-34	0.00289975	0.0107011	Cerebellum
HPR	16:72104134	rs2287997	16:72140553	0.001553	1.52765e-22	0.00254125	0.014185	Anterior_cingulate_cortex_BA24
HPR	16:72104134	rs2287997	16:72140553	0.001553	2.25353e-16	0.00307547	0.0170229	Hypothalamus
HPR	16:72104134	rs2287997	16:72140553	0.001553	2.58952e-25	0.00240236	0.016436	Cerebellar_Hemisphere
HPR	16:72104134	rs2287997	16:72140553	0.001553	3.10697e-14	0.00340901	0.120161	Amygdala
HPR	16:72104134	rs2287997	16:72140553	0.001553	3.93331e-16	0.00310741	0.0240395	Frontal_Cortex_BA9
HPR	16:72104134	rs2287997	16:72140553	0.001553	4.09946e-17	0.00298496	0.0187924	Hippocampus
HPR	16:72104134	rs2287997	16:72140553	0.001553	7.63348e-14	0.00348499	0.303155	Substantia_nigra
HPR	16:72104134	rs2287997	16:72140553	0.001553	8.32489e-23	0.00252625	0.0187438	Nucleus_accumbens_basal_ganglia
HPR	16:72104134	rs3794695	16:72097827	0.002363	2.18549e-15	0.00450434	0.144144	Spinal_cord_cervical_c-1
HYAL3	3:50331840	rs13100173	3:50332697	5.961e-05	1.16706e-13	0.000422039	0.543525	Frontal_Cortex_BA9
HYAL3	3:50331840	rs13100173	3:50332697	5.961e-05	1.33702e-13	0.000425141	0.839626	Cerebellar_Hemisphere
HYAL3	3:50331840	rs13100173	3:50332697	5.961e-05	1.82576e-18	0.00026786	0.548919	Cortex
HYAL3	3:50331840	rs13100173	3:50332697	5.961e-05	2.04194e-09	0.000864193	0.254692	Nucleus_accumbens_basal_ganglia
HYAL3	3:50331840	rs13100173	3:50332697	5.961e-05	2.78356e-10	0.000717612	0.276804	Putamen_basal_ganglia
HYAL3	3:50331840	rs2236947	3:50371432	0.0001352	1.14692e-10	0.001014	0.402206	Hypothalamus
HYAL3	3:50331840	rs2236947	3:50371432	0.0001352	6.02223e-22	0.000383508	0.827224	Cerebellum
HYAL3	3:50331840	rs2236947	3:50371432	0.0001352	6.61808e-10	0.00115844	0.50807	Hippocampus
IFT80	3:160045917	rs4320089	3:160325458	0.0003017	2.62919e-08	0.00244445	0.866024	Caudate_basal_ganglia
IGHMBP2	11:68689688	rs10896385	11:68722162	0.00379	2.92335e-12	0.00755827	0.17893	Hippocampus
IGHMBP2	11:68689688	rs2444765	11:68655063	0.00364	2.23519e-12	0.00704857	0.175686	Anterior_cingulate_cortex_BA24
IGHMBP2	11:68689688	rs2508851	11:68627912	0.002362	7.1649e-09	0.00700771	0.786234	Putamen_basal_ganglia
IGHMBP2	11:68689688	rs473997	11:68639481	0.003457	2.1592e-16	0.00576109	0.721575	Caudate_basal_ganglia
IGHMBP2	11:68689688	rs584108	11:68630282	0.003463	1.44296e-08	0.00921357	0.530125	Cortex
IGHMBP2	11:68689688	rs635529	11:68626294	0.003291	2.13599e-09	0.00821194	0.25443	Nucleus_accumbens_basal_ganglia
IGHMBP2	11:68689688	rs636049	11:68667198	0.003532	2.07491e-13	0.00659034	0.324408	Spinal_cord_cervical_c-1
IGHMBP2	11:68689688	rs7107620	11:68623978	0.003152	1.26988e-12	0.00651432	0.546573	Substantia_nigra
IL17RA	22:17581213	rs947822	22:17529814	0.007404	3.8724e-21	0.00984894	0.723065	Cerebellum
IQSEC1	3:13026668	rs13065418	3:13112994	0.002836	6.36609e-09	0.00798813	0.510169	Cerebellar_Hemisphere
IQSEC1	3:13026668	rs4684904	3:13117954	0.005504	2.18725e-12	0.0097437	0.44416	Cerebellum
KCNMA1	10:79013856	rs2673489	10:79377675	0.001447	3.05988e-11	0.00399347	0.226948	Putamen_basal_ganglia
KHDC1L	6:73934380	rs6904505	6:73955930	0.002402	1.97232e-08	0.00768069	0.180197	Cortex
KRT8P46	4:103650615	rs11946020	4:103944742	0.0004416	1.64443e-09	0.00234516	0.329115	Cerebellum
KRT8P46	4:103650615	rs223489	4:103680984	9.817e-05	5.66801e-09	0.00117011	0.655214	Cerebellar_Hemisphere
LA16c-366D3.1	16:977764	rs2277893	16:961051	0.003097	9.80508e-09	0.00849422	0.968376	Putamen_basal_ganglia
LATS1	6:150009340	rs9406346	6:149939050	0.001316	1.11996e-10	0.00401554	0.355223	Cerebellum
LINGO2	9:28309179	rs10813006	9:29145265	0.007762	7.45883e-26	0.00964983	0.328777	Cerebellum
LRRC37A15P	4:103650154	rs223489	4:103680984	9.817e-05	1.88469e-13	0.000556588	0.571558	Cerebellar_Hemisphere
LRRC37A15P	4:103650154	rs223489	4:103680984	9.817e-05	4.95954e-08	0.0014883	0.40441	Caudate_basal_ganglia
LRRC37A15P	4:103650154	rs223490	4:103679117	0.0002734	2.40178e-14	0.000986228	0.245252	Cerebellum
LSG1	3:194377361	rs112097663	3:194377712	2.098e-05	2.74746e-10	0.000421398	0.0796332	Spinal_cord_cervical_c-1
LSG1	3:194377361	rs112097663	3:194377712	2.098e-05	4.69534e-37	5.52531e-05	0.22218	Cerebellum
LSG1	3:194377361	rs12638926	3:194402391	0.0001206	5.78975e-19	0.000404813	0.786466	Cortex
LSG1	3:194377361	rs12638926	3:194402391	0.0001206	7.6495e-13	0.000686649	0.530877	Frontal_Cortex_BA9
LSG1	3:194377361	rs3821403	3:194369580	3.018e-05	1.5372e-21	0.000132805	0.275002	Nucleus_accumbens_basal_ganglia
LSG1	3:194377361	rs3821403	3:194369580	3.018e-05	5.56631e-13	0.000305641	0.196101	Putamen_basal_ganglia
LSG1	3:194377361	rs3821403	3:194369580	3.018e-05	5.68373e-29	9.32635e-05	0.30499	Cerebellar_Hemisphere
LSG1	3:194377361	rs3821403	3:194369580	3.018e-05	8.94943e-21	0.000139523	0.451457	Caudate_basal_ganglia
LSG1	3:194377361	rs7617907	3:194402676	0.0001187	2.54623e-14	0.000574243	0.0963028	Hippocampus
LYG1	2:99910953	rs59661148	2:99926253	0.001558	1.44557e-08	0.00574886	0.196255	Cerebellum
MAN2B1	19:12767441	rs73002392	19:12768391	0.001188	4.31873e-08	0.00515464	0.856809	Cerebellum
MANBA	4:103617600	rs223489	4:103680984	9.817e-05	2.55969e-08	0.00137667	0.214419	Cerebellum
MEF2B	19:19268737	rs2239370	19:19292674	0.004128	3.02043e-13	0.0077527	0.281758	Cerebellum
MMEL1	1:2543738	rs4074789	1:2537464	0.006234	1.79492e-15	0.00984229	0.781784	Nucleus_accumbens_basal_ganglia
MRGPRD	11:68747972	rs11601763	11:68775717	0.0001002	4.77821e-12	0.000710264	0.95348	Cerebellar_Hemisphere
MRGPRD	11:68747972	rs11601763	11:68775717	0.0001002	9.85642e-24	0.000292353	0.99975	Cerebellum
MROH6	8:144651749	rs1809148	8:144663075	0.001311	6.51759e-13	0.00338809	0.671767	Cerebellar_Hemisphere
MROH6	8:144651749	rs4874156	8:144661564	0.003187	3.08847e-16	0.00556749	0.688394	Cerebellum
MRPL21	11:68665023	rs2444765	11:68655063	0.00364	1.1063e-16	0.00591091	0.205588	Spinal_cord_cervical_c-1
MRPL21	11:68665023	rs2444765	11:68655063	0.00364	2.40383e-44	0.00428372	0.0750417	Cerebellum
MRPL21	11:68665023	rs2444765	11:68655063	0.00364	3.13441e-23	0.00511486	0.0708059	Putamen_basal_ganglia
MRPL21	11:68665023	rs2508851	11:68627912	0.002362	4.6101e-24	0.00352253	0.27184	Anterior_cingulate_cortex_BA24
MRPL21	11:68665023	rs35380202	11:68674203	0.003002	2.9911e-14	0.00563643	0.138071	Amygdala
MRPL21	11:68665023	rs583182	11:68678634	0.00346	1.9821e-29	0.00455125	0.0395956	Nucleus_accumbens_basal_ganglia
MRPL21	11:68665023	rs583182	11:68678634	0.00346	5.70332e-21	0.00513193	0.132493	Hippocampus
MRPL21	11:68665023	rs636049	11:68667198	0.003532	1.45449e-24	0.00492776	0.0411265	Frontal_Cortex_BA9
MRPL21	11:68665023	rs636049	11:68667198	0.003532	1.45745e-33	0.00448088	0.317556	Cortex
MRPL21	11:68665023	rs636049	11:68667198	0.003532	1.7937e-22	0.00509238	0.136775	Hypothalamus
MRPL21	11:68665023	rs636049	11:68667198	0.003532	3.58706e-31	0.00457116	0.0280709	Cerebellar_Hemisphere
MRPL21	11:68665023	rs636049	11:68667198	0.003532	3.99419e-29	0.00466189	0.308779	Caudate_basal_ganglia
MRPL21	11:68665023	rs673821	11:68678718	0.002797	1.65916e-18	0.00453231	0.422662	Substantia_nigra
MRPL34	19:17410646	rs34139410	19:17414786	0.005767	1.32326e-15	0.00930919	0.169361	Cerebellum
MRPL34	19:17410646	rs34139410	19:17414786	0.005767	2.02035e-14	0.00965483	0.458946	Frontal_Cortex_BA9
MRPL34	19:17410646	rs34139410	19:17414786	0.005767	2.46196e-22	0.00813868	0.894454	Cortex
MRPL34	19:17410646	rs7252571	19:17419848	0.00707	2.9558e-19	0.00995871	0.711213	Caudate_basal_ganglia
MST1L	1:17089068	rs7513616	1:17298496	0.001029	1.54522e-09	0.00391862	0.252514	Hippocampus
MST1L	1:17089068	rs7513616	1:17298496	0.001029	2.01107e-09	0.00397734	0.151729	Nucleus_accumbens_basal_ganglia
MST1L	1:17089068	rs7513616	1:17298496	0.001029	2.54686e-08	0.0046765	0.437882	Amygdala
MST1L	1:17089068	rs7513616	1:17298496	0.001029	2.81291e-10	0.00358528	0.0670963	Cerebellum
MST1L	1:17089068	rs7513616	1:17298496	0.001029	4.27285e-09	0.00415791	0.17077	Cerebellar_Hemisphere
MST1L	1:17089068	rs7513616	1:17298496	0.001029	4.44205e-08	0.00487074	0.649926	Spinal_cord_cervical_c-1
MST1P2	1:16974491	rs76074825	1:17284498	0.003275	1.06272e-08	0.00884991	0.145259	Cortex
MST1P2	1:16974491	rs76074825	1:17284498	0.003275	2.60878e-11	0.00707572	0.603634	Caudate_basal_ganglia
MST1P2	1:16974491	rs76074825	1:17284498	0.003275	3.21711e-09	0.00838471	0.0939351	Hypothalamus
MTRR	5:7878871	rs1801394	5:7870973	0.004817	4.25495e-13	0.00839144	0.6986	Frontal_Cortex_BA9
MTRR	5:7878871	rs1801394	5:7870973	0.004817	7.18006e-11	0.00944324	0.760436	Caudate_basal_ganglia
NAPRT1	8:144658874	rs1809148	8:144663075	0.001311	1.61706e-13	0.00325615	0.310925	Substantia_nigra
NARFL	16:785541	rs4984919	16:760298	0.0007369	5.52759e-13	0.00220016	0.960741	Cerebellum
NAT6	3:50335342	rs13100173	3:50332697	5.961e-05	1.87907e-09	0.000857046	0.214793	Cortex
NCKIPSD	3:48712580	rs4499638	3:49202782	5.098e-05	5.6382e-13	0.000398844	0.117403	Cerebellar_Hemisphere
NCKIPSD	3:48712580	rs6791542	3:48787219	0.002995	3.40243e-12	0.00627726	0.063548	Spinal_cord_cervical_c-1
NCKIPSD	3:48712580	rs6791542	3:48787219	0.002995	8.50436e-16	0.00531006	0.0325319	Frontal_Cortex_BA9
NME5	5:137462985	rs17637720	5:137475056	0.004124	3.65652e-12	0.00806331	0.465076	Frontal_Cortex_BA9
NUP43	6:150058014	rs10782314	6:150056663	0.0008356	3.42076e-11	0.00283988	0.435131	Cerebellum
NUP43	6:150058014	rs7752594	6:150000642	0.0007443	1.07262e-08	0.00362674	0.498248	Cerebellar_Hemisphere
PACSIN3	11:47203535	rs12577603	11:46847279	0.002627	5.03304e-15	0.00490969	0.444916	Cerebellum
PET112	4:152636915	rs12647420	4:152607191	0.001333	1.46867e-15	0.00294492	0.815908	Cerebellum
PET112	4:152636915	rs6816002	4:152589439	0.001664	1.36815e-08	0.0059904	0.910101	Cortex
PET112	4:152636915	rs7675818	4:152690777	0.000929	1.94334e-12	0.00278858	0.912273	Cerebellar_Hemisphere
PGK1P2	19:12671152	rs17878898	19:12660002	0.001481	5.95873e-09	0.00524549	0.325724	Cerebellar_Hemisphere
PIDD	11:804412	rs6597978	11:817286	4.018e-06	3.66555e-08	0.000399083	0.578422	Cortex
PIDD	11:804412	rs6597981	11:803017	2.858e-06	1.06583e-28	1.61746e-05	0.848338	Cerebellum
PIDD	11:804412	rs7484123	11:805234	1.16e-06	8.99913e-24	1.17117e-05	0.815707	Cerebellar_Hemisphere
PLEKHM1	17:43540690	rs1991556	17:44083402	0.00642	5.95184e-21	0.00904528	0.860033	Cerebellar_Hemisphere
PNPLA2	11:822237	rs1138693	11:824789	0.0009729	2.62558e-13	0.00264184	0.164557	Cerebellum
PNPLA2	11:822237	rs7925131	11:820268	0.0002406	4.13259e-17	0.000780606	0.186304	Frontal_Cortex_BA9
PNPLA2	11:822237	rs7925131	11:820268	0.0002406	7.60113e-23	0.000594095	0.120347	Cortex
POGZ	1:151403570	rs3118720	1:151388931	0.004929	2.66792e-15	0.00794198	0.529858	Cerebellum
PTGER3	1:71415763	rs2780750	1:71002636	0.005899	4.96024e-14	0.00965168	0.285152	Cortex
PYCRL	8:144689013	rs896955	8:144658370	0.001564	1.44462e-08	0.00573023	0.154248	Cortex
RAD52	12:1060231	rs12822733	12:1056030	0.004588	5.4489e-11	0.00937669	0.226961	Cortex
RBFADN	18:77830131	rs9961158	18:77832658	0.004541	4.22497e-14	0.00796639	0.0235703	Frontal_Cortex_BA9
RBL2	16:53496420	rs1072911	16:53499725	0.00712	2.01326e-50	0.00826097	0.808824	Cerebellum
RBL2	16:53496420	rs3929	16:53524308	0.006612	2.36045e-27	0.00848497	0.772746	Cerebellar_Hemisphere
RGPD8	2:113159867	rs145713961	2:113117451	0.004373	1.01126e-16	0.00713378	0.312256	Putamen_basal_ganglia
RGPD8	2:113159867	rs145713961	2:113117451	0.004373	7.50497e-22	0.0063917	0.0431273	Cortex
RGPD8	2:113159867	rs55979927	2:113115598	0.004276	1.69102e-18	0.0067158	0.384769	Anterior_cingulate_cortex_BA24
RHCE	1:25722768	rs1053438	1:25687901	0.002915	2.78909e-17	0.00507342	0.799929	Caudate_basal_ganglia
RHCE	1:25722768	rs1053438	1:25687901	0.002915	3.72533e-11	0.00673682	0.860876	Hypothalamus
RHCE	1:25722768	rs3093614	1:25677844	0.002549	1.3687e-11	0.0059	0.969564	Spinal_cord_cervical_c-1
RHCE	1:25722768	rs3093614	1:25677844	0.002549	1.51123e-21	0.00404919	0.969062	Putamen_basal_ganglia
RHCE	1:25722768	rs3093614	1:25677844	0.002549	1.62581e-12	0.00556103	0.956899	Anterior_cingulate_cortex_BA24
RHCE	1:25722768	rs3093614	1:25677844	0.002549	6.98943e-16	0.00474295	0.906659	Cortex
RHCE	1:25722768	rs3093614	1:25677844	0.002549	7.39062e-18	0.00443891	0.995182	Nucleus_accumbens_basal_ganglia
RHCE	1:25722768	rs599691	1:25698354	0.004106	1.34597e-11	0.00828761	0.982293	Substantia_nigra
RHCE	1:25722768	rs599691	1:25698354	0.004106	3.02772e-11	0.0084654	0.89072	Hippocampus
RHCE	1:25722768	rs646867	1:25709258	0.003713	1.00814e-15	0.00631324	0.96448	Cerebellum
RHCE	1:25722768	rs646867	1:25709258	0.003713	1.59899e-14	0.00659608	0.948808	Frontal_Cortex_BA9
RHCE	1:25722768	rs646867	1:25709258	0.003713	1.87059e-10	0.00822322	0.955134	Cerebellar_Hemisphere
RHCE	1:25722768	rs9689	1:25688276	0.003837	3.76818e-12	0.00763343	0.967683	Amygdala
RMDN1	8:87503659	rs4129535	8:87524094	0.003019	1.92314e-09	0.0080281	0.313034	Putamen_basal_ganglia
RP11-127I20.5	16:4845899	rs113531089	16:4843008	0.004438	8.33383e-13	0.00820006	0.657653	Amygdala
RP11-127I20.5	16:4845899	rs62036088	16:4846336	0.003296	1.05904e-26	0.00469406	0.660518	Cortex
RP11-127I20.5	16:4845899	rs62036088	16:4846336	0.003296	1.10913e-16	0.00571072	0.715701	Hippocampus
RP11-127I20.5	16:4845899	rs62036088	16:4846336	0.003296	2.05685e-27	0.00465416	0.202412	Cerebellum
RP11-127I20.5	16:4845899	rs62036088	16:4846336	0.003296	2.98524e-15	0.00599445	0.580359	Nucleus_accumbens_basal_ganglia
RP11-127I20.5	16:4845899	rs62036088	16:4846336	0.003296	3.56721e-11	0.00734959	0.581762	Putamen_basal_ganglia
RP11-127I20.5	16:4845899	rs62036088	16:4846336	0.003296	4.647e-18	0.00548893	0.577753	Caudate_basal_ganglia
RP11-127I20.5	16:4845899	rs62036088	16:4846336	0.003296	6.53501e-26	0.00474135	0.26808	Cerebellar_Hemisphere
RP11-127I20.5	16:4845899	rs62036088	16:4846336	0.003296	7.57121e-17	0.00568166	0.574973	Frontal_Cortex_BA9
RP11-127I20.5	16:4845899	rs62036088	16:4846336	0.003296	7.61047e-14	0.00634715	0.468183	Substantia_nigra
RP11-127I20.5	16:4845899	rs62036088	16:4846336	0.003296	7.99272e-15	0.00609278	0.488833	Hypothalamus
RP11-127I20.5	16:4845899	rs62036088	16:4846336	0.003296	8.26258e-18	0.00552606	0.447286	Spinal_cord_cervical_c-1
RP11-164P12.3	4:152597340	rs2709821	4:152342190	0.004968	8.36212e-12	0.00951271	0.67036	Cerebellar_Hemisphere
RP11-164P12.3	4:152597340	rs2724578	4:152367304	0.004555	1.30455e-14	0.00787965	0.382067	Cerebellum
RP11-164P12.4	4:152590015	rs28622593	4:152374080	0.00454	9.16609e-24	0.00643395	0.225293	Cerebellar_Hemisphere
RP11-164P12.4	4:152590015	rs7684462	4:152348422	0.004696	5.87385e-21	0.00684719	0.0553259	Cerebellum
RP11-166B2.1	16:12045865	rs2869492	16:12071341	0.007224	4.77471e-19	0.00992157	0.922045	Substantia_nigra
RP11-17E13.2	1:75164735	rs10890141	1:75174146	0.00146	1.56748e-09	0.00497907	0.120074	Amygdala
RP11-17E13.2	1:75164735	rs10890141	1:75174146	0.00146	6.55216e-19	0.00281109	0.456433	Frontal_Cortex_BA9
RP11-17E13.2	1:75164735	rs7527057	1:75172001	0.0007328	9.90883e-09	0.00367147	0.225621	Spinal_cord_cervical_c-1
RP11-223I10.1	2:231917053	rs6748332	2:231914845	0.000987	1.08313e-09	0.00378905	0.291019	Cerebellum
RP11-305L7.7	9:93970519	rs79043982	9:94012532	0.0007059	2.53033e-08	0.0037841	0.324317	Cortex
RP11-307C19.1	15:77822167	rs12904384	15:77410878	0.003559	2.76562e-10	0.00807833	0.733822	Cortex
RP11-307C19.1	15:77822167	rs2667781	15:77858619	0.00376	2.1366e-09	0.00902926	0.652043	Cerebellum
RP11-307C19.1	15:77822167	rs7176875	15:77832675	0.001089	2.6855e-08	0.00480459	0.530901	Frontal_Cortex_BA9
RP11-331K15.1	3:86538619	rs57606469	3:86697697	0.004304	4.02897e-25	0.00592791	0.0120288	Cerebellar_Hemisphere
RP11-339B21.15	9:131067617	rs7867338	9:131064322	0.002505	5.98686e-09	0.00740762	0.17533	Spinal_cord_cervical_c-1
RP11-339B21.15	9:131067617	rs7874504	9:131071144	0.001279	7.58744e-11	0.00396747	0.225808	Nucleus_accumbens_basal_ganglia
RP11-350J20.5	6:150118509	rs12179031	6:150102578	0.0008968	9.57465e-09	0.00410532	0.15991	Substantia_nigra
RP11-350J20.5	6:150118509	rs4039600	6:149897455	0.002651	1.67471e-10	0.00661497	0.128052	Hypothalamus
RP11-350J20.5	6:150118509	rs4039600	6:149897455	0.002651	3.88079e-11	0.0062982	0.141736	Putamen_basal_ganglia
RP11-350J20.5	6:150118509	rs7753812	6:150011286	0.0007685	1.58649e-08	0.00389875	0.44497	Spinal_cord_cervical_c-1
RP11-350J20.5	6:150118509	rs9371486	6:150153226	0.001951	8.51802e-10	0.00558489	0.453996	Hippocampus
RP11-489D6.2	15:33599359	rs1567847	15:33607444	0.005404	3.34732e-17	0.00835488	0.800348	Frontal_Cortex_BA9
RP11-552E20.4	6:40331848	rs72859110	6:40315474	0.0004069	2.31844e-09	0.00231473	0.0250159	Cerebellar_Hemisphere
RP11-554A11.4	11:68768874	rs11601763	11:68775717	0.0001002	2.40023e-13	0.000601532	0.931927	Cerebellar_Hemisphere
RP11-554A11.4	11:68768874	rs11601763	11:68775717	0.0001002	2.63159e-24	0.000285678	0.854803	Cerebellum
RP11-554A11.6	11:68782833	rs11602122	11:68781070	5.404e-05	2.18923e-09	0.000805397	0.718127	Cerebellum
RP11-661A12.9	8:144657549	rs896955	8:144658370	0.001564	1.18533e-10	0.00451108	0.128637	Caudate_basal_ganglia
RP11-6L6.2	4:147147958	rs11721367	4:147098833	0.0001068	1.98461e-12	0.000676803	0.877699	Cerebellar_Hemisphere
RP11-6L6.2	4:147147958	rs3756081	4:147111241	0.0001182	7.46228e-09	0.00138041	0.94453	Nucleus_accumbens_basal_ganglia
RP11-797A18.4	15:77334855	rs11630497	15:77334787	0.004102	1.68029e-13	0.00765058	0.257187	Frontal_Cortex_BA9
RP11-817O13.8	15:75661129	rs111313724	15:75620810	0.003371	6.91675e-11	0.00754622	0.475206	Cerebellum
RP11-95I16.4	10:122640127	rs4751806	10:122641325	0.000149	2.83355e-16	0.000570875	0.679766	Cerebellum
RP11-95I16.4	10:122640127	rs754869	10:122655718	0.0001659	2.30864e-11	0.00102251	0.766037	Cerebellar_Hemisphere
RP11-977G19.11	12:56701259	rs11171803	12:56718422	0.001171	3.50919e-09	0.00441838	0.521414	Hippocampus
RP11-977G19.11	12:56701259	rs112931321	12:56667894	0.0008998	3.49292e-20	0.00179154	0.870987	Frontal_Cortex_BA9
RP11-977G19.11	12:56701259	rs138479608	12:56653914	0.0009446	2.19225e-11	0.00299046	0.163544	Nucleus_accumbens_basal_ganglia
RP11-977G19.11	12:56701259	rs138479608	12:56653914	0.0009446	2.31948e-08	0.00438286	0.0988501	Cerebellar_Hemisphere
RP11-977G19.11	12:56701259	rs138479608	12:56653914	0.0009446	2.56063e-12	0.00275235	0.380054	Hypothalamus
RP11-977G19.11	12:56701259	rs150955176	12:56706421	0.000889	1.4366e-13	0.00243526	0.631948	Putamen_basal_ganglia
RP11-977G19.11	12:56701259	rs150955176	12:56706421	0.000889	1.47023e-12	0.00262714	0.262289	Cortex
RP11-977G19.11	12:56701259	rs150955176	12:56706421	0.000889	6.14054e-14	0.00237477	0.406204	Anterior_cingulate_cortex_BA24
RP11-977G19.11	12:56701259	rs192026667	12:56724333	0.0008872	1.19535e-12	0.0026088	0.59503	Cerebellum
RP11-977G19.11	12:56701259	rs80317430	12:56727705	0.0008864	8.02681e-12	0.0027982	0.358108	Caudate_basal_ganglia
RP13-685P2.7	3:129064630	rs112381129	3:129074630	0.001796	3.74929e-11	0.00472729	0.901021	Frontal_Cortex_BA9
RP13-685P2.7	3:129064630	rs7431120	3:129075743	0.001352	1.1429e-08	0.00518331	0.481044	Hippocampus
RP13-685P2.7	3:129064630	rs7431120	3:129075743	0.001352	1.21544e-11	0.00375142	0.483589	Caudate_basal_ganglia
RP13-685P2.7	3:129064630	rs7431120	3:129075743	0.001352	1.46099e-14	0.00308279	0.26952	Cerebellar_Hemisphere
RP13-685P2.7	3:129064630	rs7431120	3:129075743	0.001352	2.27682e-08	0.00541649	0.271486	Putamen_basal_ganglia
RP13-685P2.7	3:129064630	rs7611276	3:129075291	0.001368	8.5632e-19	0.00260216	0.528295	Cerebellum
RP13-685P2.7	3:129064630	rs77146618	3:129074542	0.001482	2.52657e-10	0.00454971	0.337792	Cortex
RP13-685P2.7	3:129064630	rs9828335	3:129085138	0.0006214	2.00168e-10	0.0025844	0.915915	Anterior_cingulate_cortex_BA24
RP4-740C4.7	1:2294783	rs2055204	1:2280661	0.004216	8.27643e-10	0.00954777	0.0386511	Frontal_Cortex_BA9
RP4-809F18.1	12:126844729	rs1035157	12:126831867	0.005529	4.22919e-20	0.0079275	0.527734	Frontal_Cortex_BA9
RP4-809F18.1	12:126844729	rs971150	12:126845050	0.006054	1.49202e-20	0.0083248	0.323605	Cortex
RP4-809F18.2	12:126843011	rs7304231	12:126833888	0.005738	9.10559e-14	0.00967278	0.294368	Frontal_Cortex_BA9
RP5-935K16.1	2:128602194	rs11691858	2:128612823	0.001488	2.60324e-10	0.00460381	0.979893	Caudate_basal_ganglia
RP5-935K16.1	2:128602194	rs11692058	2:128630772	0.003151	2.16296e-08	0.00900945	0.976858	Hypothalamus
RP5-935K16.1	2:128602194	rs13018398	2:128628225	0.003705	1.51897e-08	0.0096359	0.895496	Anterior_cingulate_cortex_BA24
RPL8	8:146016561	rs2954658	8:146017782	0.0009717	1.55938e-28	0.00160071	0.890638	Cerebellum
RPL8	8:146016561	rs2954658	8:146017782	0.0009717	2.88796e-16	0.00225851	0.532823	Cerebellar_Hemisphere
SCFD1	14:31148168	rs229156	14:31105046	0.0004045	4.14225e-16	0.00115259	0.919724	Cerebellum
SCFD1	14:31148168	rs229173	14:31018966	0.0005553	4.46626e-11	0.00227049	0.916548	Cerebellar_Hemisphere
SEMA3B-AS1	3:50304438	rs142171159	3:50365232	0.0009204	2.2317e-08	0.00434323	0.0911182	Spinal_cord_cervical_c-1
SEMA3B-AS1	3:50304438	rs142171159	3:50365232	0.0009204	6.04015e-09	0.00397225	0.578839	Putamen_basal_ganglia
SEMA3B-AS1	3:50304438	rs142550625	3:50276357	0.0001686	2.26668e-09	0.00145323	0.694353	Caudate_basal_ganglia
2022-09-12	16:4833033	rs62036088	16:4846336	0.003296	1.25712e-14	0.00614045	0.436124	Hypothalamus
SH3D19	4:152135343	rs1372977	4:152452398	0.004804	2.02028e-15	0.0078094	0.0206182	Cerebellum
SH3D19	4:152135343	rs28549769	4:152397255	0.004965	5.80796e-16	0.00811761	0.232911	Cerebellar_Hemisphere
SNUPN	15:75904617	rs113859107	15:75903695	0.004447	6.39551e-19	0.00675907	0.036485	Cerebellum
SNUPN	15:75904617	rs11634109	15:75643714	0.001883	9.94273e-11	0.00519529	0.328959	Cerebellar_Hemisphere
SNUPN	15:75904617	rs3866545	15:75608832	0.001825	2.88926e-09	0.0056916	0.686109	Nucleus_accumbens_basal_ganglia
SPATA41	15:100887550	rs990422	15:100559768	0.00182	1.21805e-08	0.00629303	0.190331	Cerebellum
STAT2	12:56744645	rs2695788	12:56697110	0.001113	5.69128e-09	0.00441352	0.42692	Cerebellum
STYX	14:53219307	rs1254973	14:53211130	0.003478	1.9201e-10	0.00798062	0.686204	Cerebellum
TDRG1	6:40325158	rs35167332	6:40316316	0.0003239	6.37057e-09	0.00227494	0.0204313	Cerebellar_Hemisphere
TMEM161B-AS1	5:87648695	rs13172095	5:87590947	0.001405	9.03533e-11	0.00413677	0.808573	Spinal_cord_cervical_c-1
TMEM161B-AS1	5:87648695	rs35300532	5:87589036	0.001407	6.59874e-18	0.00271861	0.0679016	Cerebellum
TMEM161B-AS1	5:87648695	rs380670	5:87538949	0.002486	2.73242e-16	0.00445836	0.0967056	Cortex
TMEM161B-AS1	5:87648695	rs383385	5:87541882	0.002463	1.01495e-09	0.00660433	0.321618	Hippocampus
TMEM161B-AS1	5:87648695	rs4269995	5:87701223	0.0009567	2.25949e-13	0.0025412	0.136824	Anterior_cingulate_cortex_BA24
TMEM161B-AS1	5:87648695	rs4916898	5:87586062	0.001517	1.15986e-14	0.00328984	0.127151	Caudate_basal_ganglia
TMEM161B-AS1	5:87648695	rs6452782	5:87672704	0.001108	2.83862e-12	0.0031283	0.915632	Hypothalamus
TMEM161B-AS1	5:87648695	rs6452782	5:87672704	0.001108	3.5659e-12	0.00315315	0.184124	Cerebellar_Hemisphere
TMEM161B-AS1	5:87648695	rs6452782	5:87672704	0.001108	4.34092e-13	0.00294346	0.190926	Frontal_Cortex_BA9
TMEM161B-AS1	5:87648695	rs6452786	5:87704839	0.0009087	7.33305e-10	0.00343709	0.973117	Amygdala
TMEM161B-AS1	5:87648695	rs78909929	5:87639971	0.001166	1.22774e-13	0.00292798	0.12148	Putamen_basal_ganglia
TMEM161B-AS1	5:87648695	rs78909929	5:87639971	0.001166	2.14965e-11	0.00347261	0.155211	Nucleus_accumbens_basal_ganglia
TMEM161B-AS1	5:87648695	rs78909929	5:87639971	0.001166	2.19011e-11	0.00347514	0.29177	Substantia_nigra
TMEM50A	1:25676722	rs9689	1:25688276	0.003837	2.0545e-11	0.00796796	0.665692	Cerebellum
WARS2	1:119628428	rs2247883	1:119577837	0.003016	1.09126e-09	0.00758639	0.0223646	Amygdala
WARS2	1:119628428	rs2247883	1:119577837	0.003016	9.63425e-09	0.00835095	0.0749668	Substantia_nigra
WARS2	1:119628428	rs2645291	1:119572541	0.003073	1.31281e-15	0.00546608	0.0300252	Nucleus_accumbens_basal_ganglia
WARS2	1:119628428	rs2645291	1:119572541	0.003073	5.14705e-18	0.00506233	0.0354225	Cerebellar_Hemisphere
WARS2	1:119628428	rs2645303	1:119555146	0.002445	1.46197e-16	0.0043665	0.0900097	Frontal_Cortex_BA9
WARS2	1:119628428	rs2645303	1:119555146	0.002445	1.56971e-13	0.00497683	0.0101978	Caudate_basal_ganglia
WARS2	1:119628428	rs2645303	1:119555146	0.002445	6.1051e-13	0.00514012	0.0890213	Hypothalamus
WARS2	1:119628428	rs2645303	1:119555146	0.002445	7.13062e-16	0.00447915	0.0269513	Anterior_cingulate_cortex_BA24
WARS2	1:119628428	rs2794315	1:119577666	0.003024	1.1252e-24	0.00432645	0.295992	Cerebellum
WDR11	10:122639879	rs1530116	10:122667022	0.0001489	6.82748e-22	0.000411245	0.0282524	Cerebellum
WDR11	10:122639879	rs1991643	10:122687735	4.531e-05	2.39665e-11	0.000511761	0.208807	Frontal_Cortex_BA9
WDR11	10:122639879	rs7067668	10:122646643	0.0001463	2.3698e-11	0.000943718	0.114575	Hypothalamus
WDR11	10:122639879	rs7098264	10:122649670	0.0001464	7.23747e-14	0.000692895	0.0113365	Cortex
WDR11	10:122639879	rs768798	10:122616358	0.0002068	3.68303e-18	0.000620032	0.0311389	Caudate_basal_ganglia
WDR11	10:122639879	rs768799	10:122616604	0.0002174	1.62255e-12	0.00102041	0.419751	Cerebellar_Hemisphere
WDR11	10:122639879	rs7904153	10:122616062	0.0002071	1.29385e-09	0.00150424	0.494588	Amygdala
WDR11	10:122639879	rs7904153	10:122616062	0.0002071	7.66535e-19	0.000596453	0.0632953	Nucleus_accumbens_basal_ganglia
WDR6	3:49048912	rs4974091	3:49025101	0.002089	3.68144e-09	0.00625168	0.0135853	Frontal_Cortex_BA9
WDR6	3:49048912	rs6446252	3:48911125	0.002395	3.18268e-12	0.00528843	0.0131764	Hippocampus
WDR6	3:49048912	rs7428387	3:48928232	0.002095	6.47189e-22	0.00336782	0.0876363	Cerebellum
WDR6	3:49048912	rs7615675	3:48947183	0.002114	2.76759e-13	0.00455837	0.0810355	Cerebellar_Hemisphere
WFIKKN1	16:682524	rs2269556	16:675215	0.003891	1.93349e-24	0.00542844	0.104128	Cortex
WFIKKN1	16:682524	rs2269556	16:675215	0.003891	2.33785e-26	0.00529547	0.056914	Caudate_basal_ganglia
WFIKKN1	16:682524	rs2269556	16:675215	0.003891	7.65021e-10	0.00890628	0.328962	Hypothalamus
WFIKKN1	16:682524	rs2269556	16:675215	0.003891	8.7597e-15	0.00676954	0.365615	Anterior_cingulate_cortex_BA24
WFIKKN1	16:682524	rs35368117	16:653051	0.00193	4.09733e-08	0.00705728	0.731192	Spinal_cord_cervical_c-1
WFIKKN1	16:682524	rs35915772	16:679274	0.004967	1.02451e-12	0.00908697	0.140978	Substantia_nigra
WFIKKN1	16:682524	rs35915772	16:679274	0.004967	1.07989e-21	0.0071401	0.0386483	Nucleus_accumbens_basal_ganglia
WFIKKN1	16:682524	rs35915772	16:679274	0.004967	1.18062e-18	0.007551	0.0862503	Frontal_Cortex_BA9
WFIKKN1	16:682524	rs35915772	16:679274	0.004967	1.31453e-12	0.00913215	0.327267	Amygdala
WFIKKN1	16:682524	rs35915772	16:679274	0.004967	1.96993e-25	0.00678768	0.110885	Cerebellum
WFIKKN1	16:682524	rs35915772	16:679274	0.004967	3.36105e-18	0.00762654	0.142468	Hippocampus
WFIKKN1	16:682524	rs35915772	16:679274	0.004967	4.86746e-14	0.00860439	0.0468185	Cerebellar_Hemisphere
WFIKKN1	16:682524	rs35915772	16:679274	0.004967	5.72991e-19	0.0075013	0.284561	Putamen_basal_ganglia
ZNF251	8:145963644	rs2294120	8:146003567	0.0008547	3.69438e-11	0.00283011	0.427864	Cerebellar_Hemisphere
ZNF251	8:145963644	rs2953854	8:145990480	0.001056	1.52864e-09	0.00393727	0.814913	Hypothalamus
ZNF251	8:145963644	rs2958480	8:145983442	0.001432	1.26939e-22	0.00250388	0.53453	Cerebellum
ZNF34	8:146005614	rs2958516	8:146018726	0.0006581	1.64908e-15	0.00173981	0.877551	Cerebellum
ZNF517	8:146030407	rs2727240	8:146049757	0.001452	8.4404e-11	0.00416514	0.473853	Cerebellar_Hemisphere
GTEx eQTL Tissues1: we used eQTL data from 13 brain regions of GTEx for SMR analysis

## Sheet: TableS3
Table S3. LDSC-SEG results of tissues from Franke lab
Tissue	Coefficient1	Coefficient_std_error2	Coefficient_P_value3
A08.186.211.653.Mesencephalon	1.06e-08	4.73e-09	0.013
A08.186.211.730.885.287.500.571.735.Visual.Cortex	9.98e-09	4.63e-09	0.016
A08.186.211.730.885.287.500.270.Frontal.Lobe	1.02e-08	4.94e-09	0.019
A08.186.211.730.317.357.Hypothalamus	1.24e-08	6.07e-09	0.02
A15.382.680.Phagocytes	1.16e-08	5.93e-09	0.025
A08.186.211.464.Limbic.System	8.62e-09	4.45e-09	0.026
A15.382.490.555.567.Lymphocytes	1.17e-08	6.09e-09	0.028
A08.186.211.464.405.Hippocampus	8.48e-09	4.46e-09	0.029
A08.186.211.Brain	9.28e-09	4.92e-09	0.03
A11.627.635.Myeloid.Progenitor.Cells	9.5e-09	5.24e-09	0.035
A08.186.211.730.317.357.352.435.Hypothalamo.Hypophyseal.System	1.1e-08	6.13e-09	0.036
A08.186.211.730.885.287.500.Cerebral.Cortex	7.96e-09	4.45e-09	0.037
A11.872.653.Neural.Stem.Cells	1.08e-08	6.23e-09	0.042
A11.118.637.555.567.569.T.Lymphocytes	1.02e-08	5.95e-09	0.043
A08.186.211.464.710.225.Entorhinal.Cortex	7.21e-09	4.63e-09	0.06
A02.835.583.443.800.800.Synovial.Fluid	8.89e-09	6.07e-09	0.071
A08.186.211.730.885.287.500.670.Parietal.Lobe	6.77e-09	4.81e-09	0.08
A15.382.812.260.Dendritic.Cells	7.96e-09	5.69e-09	0.081
A15.145.229.637.555.Leukocytes..Mononuclear	8.43e-09	6.06e-09	0.082
A08.186.211.132.810.428.200.Cerebellum	6.17e-09	4.45e-09	0.083
A11.872.378.590.635.Granulocyte.Macrophage.Progenitor.Cells	7.67e-09	5.55e-09	0.083
A08.186.211.730.885.287.249.Basal.Ganglia	6.78e-09	4.98e-09	0.087
A10.690.Muscles	7.43e-09	5.49e-09	0.088
A11.627.624.249.Monocyte.Macrophage.Precursor.Cells	7.28e-09	5.54e-09	0.094
A15.145.229.637.555.567.569.200.CD4.Positive.T.Lymphocytes	7.82e-09	6.21e-09	0.104
A14.724.Pharynx	6.8e-09	5.43e-09	0.105
A08.186.211.865.428.Metencephalon	5.25e-09	4.39e-09	0.116
A15.382.490.555.567.622.Lymphocytes..Null	7.21e-09	6.07e-09	0.117
A15.378.316.Bone.Marrow.Cells	6.68e-09	5.87e-09	0.127
A11.118.637.555.567.562.440.Precursor.Cells..B.Lymphoid	6.15e-09	5.71e-09	0.141
A08.186.211.132.Brain.Stem	4.48e-09	4.39e-09	0.154
A11.118.637.555.567.562.B.Lymphocytes	5.06e-09	5.23e-09	0.166
A09.371.729.Retina	4.31e-09	4.59e-09	0.174
A02.633.567.850.Quadriceps.Muscle	4.85e-09	5.58e-09	0.193
A11.872.378.Hematopoietic.Stem.Cells	4.55e-09	5.32e-09	0.197
A15.145.229.637.555.567.562.725.Plasma.Cells	4.44e-09	5.25e-09	0.199
A11.118.637.555.567.569.200.700.T.Lymphocytes..Regulatory	5.11e-09	6.15e-09	0.203
A09.371.Eye	4.6e-09	5.55e-09	0.204
A11.620.520.Myocytes..Smooth.Muscle	3.98e-09	5.21e-09	0.223
A15.378.316.580.Monocytes	4.14e-09	5.95e-09	0.243
A10.272.497.Epidermis	4.54e-09	6.59e-09	0.246
A15.145.300.Fetal.Blood	3.75e-09	6.11e-09	0.27
A04.531.520.Nasal.Mucosa	3.17e-09	5.35e-09	0.277
A11.443.Erythroid.Cells	2.79e-09	4.79e-09	0.28
A03.556.500.760.Salivary.Glands	2.9e-09	5.22e-09	0.289
A15.382.520.604.800.Palatine.Tonsil	3.21e-09	6.12e-09	0.3
A08.186.211.730.885.287.249.487.Corpus.Striatum	2.42e-09	4.64e-09	0.301
A15.145.Blood	3.27e-09	6.41e-09	0.305
A11.436.Epithelial.Cells	2.66e-09	6.18e-09	0.334
A11.118.637.Leukocytes	2.31e-09	6.37e-09	0.358
A05.810.453.Kidney	1.67e-09	5.22e-09	0.375
A03.556.500.760.464.Parotid.Gland	1.61e-09	5.24e-09	0.38
A10.615.789.Serous.Membrane	1.54e-09	5.44e-09	0.388
A15.382.490.315.583.Neutrophils	1.49e-09	5.64e-09	0.396
A14.724.557.Nasopharynx	1.23e-09	5.25e-09	0.407
A11.872.Stem.Cells	1.38e-09	6.03e-09	0.41
A11.627.340.360.Granulocyte.Precursor.Cells	1.1e-09	5.5e-09	0.421
A15.145.229.188.Blood.Platelets	7.44e-10	4.66e-09	0.437
A04.411.Lung	7.83e-10	5.03e-09	0.438
A07.541.560.Heart.Ventricles	7.74e-10	4.93e-09	0.438
A15.382.490.555.567.537.Killer.Cells..Natural	8.85e-10	6.47e-09	0.446
A15.145.846.Serum	5.78e-10	5.22e-09	0.456
A11.436.348.Hepatocytes	4.05e-10	5.9e-09	0.473
A05.810.890.Urinary.Bladder	2.71e-10	5.57e-09	0.481
A15.382.812.522.Macrophages	7.42e-12	5.13e-09	0.499
A15.382.Immune.System	-2.26e-10	5.31e-09	0.517
A07.541.510.110.Aortic.Valve	-9.92e-10	4.81e-09	0.582
A15.145.229.Blood.Cells	-1.29e-09	6.1e-09	0.584
A08.186.211.730.317.Diencephalon	-1.23e-09	5.28e-09	0.592
A07.231.114.Arteries	-1.29e-09	4.95e-09	0.603
A10.272.Epithelium	-1.59e-09	5.56e-09	0.612
A07.541.Heart	-1.35e-09	4.42e-09	0.62
A15.382.812.Mononuclear.Phagocyte.System	-1.94e-09	5.55e-09	0.637
A11.436.275.Endothelial.Cells	-2.03e-09	5.58e-09	0.642
A10.549.400.Lymph.Nodes	-2.21e-09	5.36e-09	0.66
A11.872.190.260.Embryoid.Bodies	-2.31e-09	5.61e-09	0.66
A11.872.378.590.817.Megakaryocyte.Erythroid.Progenitor.Cells	-2.29e-09	5.52e-09	0.661
A10.690.467.Muscle..Smooth	-2.17e-09	5.15e-09	0.663
A14.549.167.646.Periodontium	-2.58e-09	5.66e-09	0.676
A06.407.071.140.Adrenal.Cortex	-2.52e-09	5.39e-09	0.68
A03.556.124.369.Intestinal.Mucosa	-2.7e-09	5.62e-09	0.684
A02.165.Cartilage	-2.53e-09	5.23e-09	0.686
A10.549.Lymphoid.Tissue	-3.18e-09	5.93e-09	0.704
A05.360.319.114.373.Fallopian.Tubes	-2.82e-09	5.24e-09	0.705
A11.436.294.064.Glucagon.Secreting.Cells	-3.06e-09	5.28e-09	0.719
A06.407.071.Adrenal.Glands	-3.13e-09	5.33e-09	0.722
A11.329.171.Chondrocytes	-4.02e-09	6.21e-09	0.741
A03.556.249.249.356.668.Colon..Sigmoid	-3.73e-09	5.54e-09	0.75
A11.329.372.600.Macrophages..Alveolar	-3.41e-09	4.86e-09	0.759
A10.336.707.Prostate	-3.22e-09	4.5e-09	0.763
A05.360.319.887.Vulva	-3.85e-09	5e-09	0.779
A05.360.319.679.690.Myometrium	-4.07e-09	5.16e-09	0.785
A10.615.550.599.Mouth.Mucosa	-4.98e-09	5.77e-09	0.806
A05.360.319.679.Uterus	-4.49e-09	5.14e-09	0.808
A05.360.319.Genitalia..Female	-4.78e-09	5.34e-09	0.815
A15.382.520.604.700.Spleen	-4.85e-09	5.39e-09	0.816
A05.360.490.Germ.Cells	-4.32e-09	4.65e-09	0.823
A05.360.319.679.490.Endometrium	-5.03e-09	5.34e-09	0.827
A11.497.497.600.Oocytes	-4.8e-09	5.08e-09	0.828
A10.165.450.300.425.Keloid	-4.46e-09	4.68e-09	0.83
A17.815.Skin	-5.19e-09	5.43e-09	0.831
A03.556.249.124.Ileum	-6.2e-09	6.31e-09	0.837
A11.436.397.Keratinocytes	-5.55e-09	5.62e-09	0.838
A10.615.284.473.Chorion	-5.26e-09	5.23e-09	0.843
A07.231.Blood.Vessels	-5.81e-09	5.75e-09	0.844
A14.549.167.Dentition	-5.64e-09	5.35e-09	0.854
A05.360.319.114.630.Ovary	-5.82e-09	5.49e-09	0.856
A03.556.124.Intestines	-6.16e-09	5.72e-09	0.859
A10.165.114.830.500.750.Subcutaneous.Fat..Abdominal	-6.02e-09	5.6e-09	0.859
A10.615.Membranes	-5.47e-09	5.07e-09	0.859
A03.734.414.Islets.of.Langerhans	-6.08e-09	5.57e-09	0.863
A11.872.190.Embryonic.Stem.Cells	-5.91e-09	5.36e-09	0.865
A10.615.550.Mucous.Membrane	-6.06e-09	5.43e-09	0.868
A11.382.Endocrine.Cells	-5.71e-09	5.07e-09	0.87
A05.360.319.679.256.Cervix.Uteri	-6.09e-09	5.14e-09	0.882
A03.556.875.Upper.Gastrointestinal.Tract	-6.42e-09	5.38e-09	0.884
A06.407.Endocrine.Glands	-6.73e-09	5.41e-09	0.893
A11.329.Connective.Tissue.Cells	-6.05e-09	4.82e-09	0.895
A03.556.875.500.Esophagus	-6.59e-09	5.06e-09	0.904
A07.231.908.Veins	-6.52e-09	4.93e-09	0.907
A03.734.Pancreas	-5.77e-09	4.3e-09	0.91
A06.407.312.782.Testis	-6.64e-09	4.94e-09	0.911
A03.556.249.249.356.Colon	-7.45e-09	5.42e-09	0.915
A11.436.329.Granulosa.Cells	-6.84e-09	4.88e-09	0.92
A05.360.444.Genitalia..Male	-6.7e-09	4.63e-09	0.926
A03.556.875.875.Stomach	-7.85e-09	5.4e-09	0.927
A06.407.312.Gonads	-7.93e-09	5.45e-09	0.927
A05.360.Genitalia	-7.49e-09	5.04e-09	0.931
A14.549.885.Tongue	-8.1e-09	5.2e-09	0.94
A06.407.900.Thyroid.Gland	-7.71e-09	4.89e-09	0.942
A03.620.Liver	-7.98e-09	5.05e-09	0.943
A10.165.114.830.750.Subcutaneous.Fat	-8.06e-09	5.11e-09	0.943
A07.231.908.670.874.Umbilical.Veins	-8.07e-09	4.97e-09	0.948
A05.810.453.324.Kidney.Cortex	-8.29e-09	4.86e-09	0.956
A10.165.450.300.Cicatrix	-8.24e-09	4.83e-09	0.956
A11.329.629.Osteoblasts	-8.43e-09	4.95e-09	0.956
A03.556.Gastrointestinal.Tract	-9.33e-09	5.37e-09	0.959
A14.549.Mouth	-1.02e-08	5.89e-09	0.959
A11.329.830.Stromal.Cells	-8.38e-09	4.64e-09	0.964
A02.835.583.443.800.Synovial.Membrane	-9.27e-09	5.07e-09	0.966
A03.556.124.526.767.Rectum	-9.56e-09	5.1e-09	0.97
A11.872.040.Adult.Stem.Cells	-1.04e-08	5.46e-09	0.971
A07.541.358.100.Atrial.Appendage	-8.82e-09	4.19e-09	0.982
A07.541.358.Heart.Atria	-8.79e-09	4.19e-09	0.982
A11.872.700.500.Induced.Pluripotent.Stem.Cells	-1.17e-08	5.46e-09	0.984
A03.556.249.249.209.Cecum	-1.04e-08	4.74e-09	0.986
A02.835.232.834.151.Cervical.Vertebrae	-1.09e-08	4.85e-09	0.988
A03.556.124.684.Intestine..Small	-1.25e-08	5.48e-09	0.989
A11.872.580.Mesenchymal.Stem.Cells	-1.13e-08	4.81e-09	0.991
A05.360.444.492.362.Foreskin	-1.28e-08	4.77e-09	0.996
A11.329.114.Adipocytes	-1.43e-08	5.38e-09	0.996
A11.329.228.Fibroblasts	-1.84e-08	4.47e-09	1
Coefficient1: coefficient of LD score for tissue in the first column
Coefficient_std_error2: coefficient stand error of LD score for tissue in the first column
Coefficient_P_value3: LDSC-SEG result p-value

## Sheet: Table S4
Table S4. Cell type enrichment results using Polioudakis et al scRNA-seq data
	p1	fold_change2	sd_from_mean3
ExM_U	0.0016	1.21564	3.34599
ExDp2	0.0444	1.16638	1.79081
ExDp1	0.0605	1.11065	1.60874
OPC	0.2292	1.06523	0.719466
ExM	0.4022	1.01031	0.218821
End	0.456	1.00685	0.0552542
InMGE	0.6107	0.975055	-0.343422
ExN	0.6245	0.983391	-0.34134
PgG2M	0.7059	0.950138	-0.581212
oRG	0.7091	0.960916	-0.580674
Mic	0.7602	0.8925	-0.728114
IP	0.7722	0.960217	-0.746517
Per	0.796	0.895281	-0.847008
vRG	0.8272	0.93887	-0.946598
InCGE	0.8843	0.918529	-1.15163
PgS	0.9297	0.911885	-1.41175
p1: the statistic p-value of EWCE
fold_change2: enrichment fold change
sd_from_mean3: standard deviations from the bootstrapped mean

## Sheet: Table S5
Table S5. Cell type enrichment results using Trevino et al scRNA-seq data
	p	fold_change	sd_from_mean
GluN7	<10-5	1.28685	4.86986
SP	0.0011	1.3014	3.47164
GluN8	0.0102	1.22357	2.56758
GluN4	0.0149	1.1053	2.25721
GluN6	0.0535	1.0823	1.65568
GluN3	0.0539	1.07848	1.64816
GluN5	0.0539	1.06961	1.61592
GluN2	0.1091	1.05979	1.20586
GluN1	0.1427	1.0549	1.05081
lateRG	0.1592	1.07382	0.994504
OPC_Oligo	0.3363	1.03368	0.364065
MGEIN	0.4108	1.00975	0.139581
earlyRG	0.5426	0.99233	-0.143177
RBC	0.5994	0.949954	-0.338652
tRG	0.6112	0.963595	-0.331114
CGEIN	0.6564	0.968022	-0.467778
mGPC	0.6633	0.969988	-0.473265
Peric	0.7877	0.89653	-0.825572
EC	0.8182	0.864295	-0.922818
CycProg	0.8209	0.919135	-0.927806
nlPC	0.8853	0.927955	-1.16911
VLMC	0.9679	0.709414	-1.69968
MG	0.9723	0.709176	-1.78833
